# Supplementary material for: Transcriptome Analysis Identifies Key Metabolic Changes in the Hooded Seal (Cystophora cristata) Brain in Response to Hypoxia and Reoxygenation
Source: PLoS One. 2017 Jan 3;12(1):e0169366. doi: 10.1371/journal.pone.0169366 (PMC5207758; doi:10.1371/journal.pone.0169366)
Supplement: S1 File — A. Gene expression (RPKM) of the brain slices at normoxia (n2-n4), hypoxia (h2-4) and after reoxygenation (r2-r4). A list with the expression levels of the genes (RPKM) from the untreated visual cortex is provided [30]. B. DGE test of slices kept under hypoxia vs. normoxia. C. DGE test of slices after reoxygenation vs. normoxia. (XLSX) [file pone.0169366.s008.xlsx]

## Sheet: A. RPKM all
S1 Appendix. Gene expression in brain slices from the visual cortex of the hooded seal. A. Gene expression (RPKM) of the brain slices at normoxia (n2-n4), hypoxia (h2-4) and after reoxygenation (r2-r4). A list with the expression levels of the genes (RPKM) from the untreated visual cortex is provided (A. Fabrizius, M.L.M. Hoff, G. Engler, L.P. Folkow, T. Burmester, unpublished). B. DGE test of sl…
	Cortex	Normoxia				Hypoxia				Reoxygenation
		n3	n2	n4	mean	h3	h2	h4	mean	r4	r3	r2	mean
Feature ID	RPKM	RPKM	RPKM	RPKM	RPKM	RPKM	RPKM	RPKM	RPKM	RPKM	RPKM	RPKM	RPKM
Clu_1	3840	930.57	1030.94	889.6	950.37	965.71	940.72	610.62	839.01	810.79	836.31	880.86	842.65
Ptgds_1	2003.4	352.48	416.89	329.05	366.14	1022.14	1147.76	420.71	863.53	334.51	1262.96	979.32	858.93
Gdpd2_1	1540.93	1271.43	1418.44	953.08	1214.32	1299.5	1710.87	620.44	1210.27	980.51	1204.27	1117.72	1100.83
ENSMPUG00000016891_1	1482.69	1223.82	1216.74	1174.2	1204.92	2022.44	1985.66	1498.53	1835.54	1822.04	2096.89	1816.81	1911.91
Glul_1	1334.36	938.42	870.94	763.11	857.49	686.66	780.51	389.64	618.94	718.74	604.04	652.81	658.53
S100b_1	1220.83	2749.83	2747.29	2536.93	2678.01	3681.04	2690.79	3121.07	3164.3	2886.39	2010.82	3347.27	2748.16
Calm2_1	1123.57	1799.35	2088.3	1877.93	1921.86	1395.41	1741.95	2848.28	1995.21	1580.5	1039.58	3204.67	1941.58
Psap_1	1084.6	1128.89	1000.29	1040.46	1056.55	897.55	1179.92	556.35	877.94	975.9	634.31	883.66	831.29
Aldoc_1	1019.87	1055.56	1064.99	845.33	988.63	1327.81	1309.84	783.81	1140.49	1146.26	1251.36	1118.65	1172.09
Plp1_1	948.02	645.69	421.99	1657.95	908.54	392.98	443.29	386.77	407.68	528.39	253.61	210.2	330.73
Sparcl1_1	922.28	519.68	446.5	640.37	535.52	242.75	264.28	435.02	314.02	175.7	217.06	322.59	238.45
ENSMPUG00000014608_1	761.11	676.28	711.85	839.34	742.49	617.13	821.14	567.63	668.64	1052.91	543.05	734.68	776.88
Aldoa_1	758.07	882.82	930.36	762.23	858.47	1351.38	1510.17	1052.44	1304.66	1206.47	1461.65	1426.1	1364.74
Cfl1_1	753.78	628.29	723.84	709.37	687.17	1216.34	1064.51	999.31	1093.39	1053.82	1148.24	1172.09	1124.72
Atp5b_1	661.76	685.06	684.73	675.15	681.65	634.28	747.84	715.85	699.32	975.73	537.91	833.97	782.54
Atp1a2_1	651.78	438.68	406.98	358.06	401.24	220.3	398.12	141.76	253.39	198.62	181.13	312.8	230.85
Pebp1_1	620.34	818.64	885.91	816.96	840.5	621.03	853.55	774.67	749.75	1222.29	446.52	892.32	853.71
Uchl1_1	612.64	823.72	823.61	720.36	789.23	1078.93	1013.79	844.34	979.02	1147.56	845.29	951.27	981.37
ENSMPUG00000001122_1	612.56	367.13	322.02	386.3	358.48	730.77	442.27	532.64	568.56	419.8	522.88	525.74	489.47
ENSMPUG00000016774_1	611.59	565.29	587.12	556.94	569.79	927.4	950.92	684.84	854.39	909.37	984.76	812.46	902.2
Calm1_1	598.21	1113.73	1153.4	1232.6	1166.58	452.21	701.8	627.91	593.97	1152.16	463.22	683.46	766.28
ENSMPUG00000000172_1	563.33	570.51	623.96	604.21	599.56	514.59	540.99	957.02	670.87	644.38	360.11	818.54	607.68
Mdh1_1	544.99	912.84	928.57	914.27	918.56	802.84	833.39	1682.38	1106.2	982.23	526.85	1278.04	929.04
ENSMPUG00000013711_1	535.5	545.55	575.23	544.03	554.94	254.97	448.54	264.25	322.58	497.77	274.16	329.78	367.23
Rplp1_1	513.37	568.57	668.03	470.07	568.89	2811.66	1353.12	2348.25	2171.01	876.1	3319.96	2252.54	2149.53
Eif4a2_1	510.97	591.73	586.4	598.19	592.1	254.47	373.62	522.92	383.67	384.98	240.52	475.44	366.98
Rps23_1	464.43	648.25	704.34	633.28	661.96	2060.45	1111.83	1903.57	1691.95	968.26	1742.53	1915.56	1542.12
Rps10_1	459.62	512.73	531.62	480.44	508.26	1802.64	952.86	1545.38	1433.63	783.18	1886.53	1471.39	1380.37
Snap25_1	448.38	495.18	506.14	490.56	497.29	202.42	308.89	352.83	288.05	350.95	242.22	327.74	306.97
Apoe_1	444.87	903.14	678.58	677.86	753.19	4049.02	1222.16	3728.08	2999.75	755.66	3780.93	2707.98	2414.85
Gpi_1	442.39	528.47	494.97	512.59	512.01	395.63	502.12	330.25	409.33	677.93	402.07	380.35	486.78
Rpl17_1	424.28	395.4	447.28	394.21	412.3	801.37	551.6	1027.56	793.51	441.92	448.81	1038.97	643.23
Rps8_1	423.16	455.87	432.35	396.27	428.16	797.3	544.52	858.48	733.43	501.81	406.72	919.57	609.37
Tpt1_1	417.65	333.52	354.4	341.81	343.25	605.56	435.96	755.69	599.07	450.03	333.89	755.51	513.15
Chn1_1	413.02	500.2	518.85	510.83	509.96	285.27	348.9	510.98	381.72	401.88	278.55	388.93	356.45
Itm2b_1	411.09	436.68	411.85	408.76	419.1	250.71	340.85	289.83	293.8	334.61	181.48	366.82	294.3
Caly_1	406.38	681	804.26	629.05	704.77	1444.75	1551.5	1613.46	1536.57	1073.89	1615.6	2015.99	1568.49
ENSMPUG00000005810_1	404.44	254.28	264	288.36	268.88	121.15	171.94	153.33	148.81	210.86	118.51	169.33	166.23
Gfap_1	402.49	228.14	194.2	322.67	248.34	1388.43	562.93	494.08	815.15	321.45	1014.99	385.28	573.91
Rplp0_1	389.37	432.67	426.24	415.89	424.93	729.65	531.92	548.11	603.23	600.06	560.28	627.15	595.83
Apod_1	386.38	184.11	158.23	501.22	281.18	512.86	385.73	419.18	439.26	463.17	213.83	286.78	321.26
Ckb_1	383.61	547.76	542.37	454.1	514.74	1138.72	931.28	780.43	950.15	671.45	1072.74	905.35	883.18
Scn1b_1	382.48	504.2	404.96	437.31	448.82	1054.49	666.58	1023.43	914.83	849.63	1296.06	718.56	954.75
Rps3a_1	377.28	429.88	487.64	431.2	449.57	767.33	591.81	1282.87	880.67	450.3	472.69	1063.14	662.04
Rpl3_1	375.13	375.2	435.43	378.21	396.28	476.95	558.87	385.65	473.83	538.84	337.09	628.16	501.36
Ap2m1_1	365.62	463.53	500	499.75	487.76	474.57	609.03	374.52	486.04	735.73	349.29	446.79	510.61
Pgam1_1	364.46	324.38	346.08	325.74	332.07	168.67	249.93	181.68	200.09	368.35	158.56	230.52	252.48
Prdx2_1	358.97	505.01	545.69	465.82	505.51	1325.35	931.84	1190.19	1149.13	815.08	1274.01	1178.47	1089.19
Rpl26_1	358.52	456.41	563.14	479.38	499.64	869.53	705.84	907.76	827.71	485.06	670.62	1231.5	795.73
Mbp_1	355.11	330.54	290.1	981.74	534.13	2370.62	997.62	1363.19	1577.14	1257.14	1391.14	497.25	1048.51
Pgk1_1	348.5	362.61	355.96	383.98	367.52	245.39	274.26	353.46	291.03	416.94	212.34	298.68	309.32
Hsp90aa1_1	343.09	213.55	185.15	231.57	210.09	87.86	102.94	110.85	100.55	112.02	103.19	81.18	98.8
Cpe_1	342.38	301.79	331.15	291.79	308.24	161.06	213.96	226.43	200.48	247.19	121.58	251.38	206.72
Camk2a_1	340.03	367.72	350.06	271.4	329.73	279.13	502.78	243.37	341.76	427.14	347.23	396.06	390.15
Plekhb1_1	335.77	335.88	262.14	339.78	312.6	1008.91	492.16	393.27	631.44	466.09	702.38	384.23	517.57
Pea15_1	335.4	498.76	480.34	595.76	524.95	1157.91	860.36	695.34	904.54	853.93	824.43	704.75	794.37
Ywhaz_1	334.17	399.01	415.75	427.42	414.06	144.71	237.41	237.82	206.64	283.46	169.75	214.66	222.62
Sod1_1	333.32	639.97	635.82	577.65	617.81	744.3	723.28	1084.4	850.66	756.24	577.02	1088.27	807.18
Kif5a_1	333.14	678.95	633.1	478.24	596.76	149.9	390.4	185.31	241.87	556.3	267.89	303.71	375.97
Slc1a3_1	324.1	203.07	169.56	167.16	179.93	36.32	51.85	29.53	39.23	41.18	47.29	36.07	41.51
Rps9_1	323.86	417.99	341.31	380.56	379.95	1173.97	679.75	557.82	803.85	621.11	1342.65	567.14	843.63
ENSMPUG00000004271_1	320.82	167.75	160.25	214.8	180.94	123.61	134.53	197.39	151.84	145.08	88.95	137.01	123.68
ENSMPUG00000000337_1	315.41	350.4	328.26	345.33	341.33	286.09	279.62	307.72	291.14	318.7	260.03	327.83	302.18
Slc25a3_1	313	410.39	396.32	354.56	387.09	399.14	371.86	326.09	365.7	410.04	307.47	438.35	385.29
Calr_1	306.86	250.81	211.95	223.77	228.84	191.19	227.79	142.67	187.22	279.73	154.18	182.16	205.36
B2m_1	306.33	84.83	59.78	104.99	83.2	108.72	86.64	204.74	133.37	89.47	44.03	145.75	93.09
Mlf2_1	306.17	395.95	414.49	353.07	387.84	769.56	688	656.95	704.84	563.35	841.84	687.14	697.44
Tspan3_1	305.46	304.72	307.95	310.28	307.65	205.23	255.93	239.26	233.47	356.6	132.83	279.87	256.43
Atp1b1_1	303.79	344.78	374.33	383.78	367.63	134.36	263.97	222.36	206.89	417.89	137.35	249.38	268.2
Serinc1_1	300.67	320.1	304.98	386.69	337.25	123.7	190.48	271.13	195.11	183.09	94.02	198.18	158.43
Eef1g_1	299.63	300.44	284.76	274.41	286.54	555.81	524.14	290.15	456.7	416.06	486.27	369.7	424.01
Gnas_1	299.51	395.38	395.45	345.64	378.82	311.48	476.2	264.83	350.84	484.07	314.86	383.23	394.05
Wsb2_1	298.01	345.91	404.09	337.65	362.55	374.79	568.87	252.33	398.66	530.43	376.88	385.88	431.06
Fkbp8_1	294.37	373.34	422.16	337.7	377.74	1196.89	829.72	1296.45	1107.69	587.61	1658.75	1139.31	1128.56
Rpl24_1	292.21	406.36	470.1	378.5	418.32	941.21	655.75	1030.25	875.74	478.98	653.49	1046.43	726.3
Srp14_1	290.65	386.82	448.54	408.64	414.66	560.34	488.24	831.7	626.76	506.48	400.56	953.33	620.12
Pkm_1	287.24	316.08	308.61	280.51	301.73	367.42	506.91	295.98	390.1	413.32	390.3	393.15	398.92
ENSMPUG00000015786_1	282.03	431.32	418.91	358.95	403.06	1123.34	837.97	527.86	829.72	560.55	1136.63	835.79	844.32
Ogn_1	281.22	7.28	7.15	6.42	6.95	3.13	7.61	2.59	4.44	1.34	2.27	11.91	5.17
Calm3_1	277.38	391.83	413.56	378.5	394.63	465.56	542.02	446.73	484.77	591.76	440.41	467.62	499.93
ENSMPUG00000013832_1	277.11	351.81	326.33	266.2	314.78	943.61	498.91	735.45	725.99	373.11	580.88	887.61	613.87
Bsg_1	276.52	319.81	326.71	297.67	314.73	670.98	589.9	446.72	569.2	462.27	699.78	471.44	544.5
Atp1b2_1	275.8	368.83	360.63	254.15	327.87	358.45	418.62	163.57	313.55	210.74	365.02	325.6	300.45
Uba52_1	275.41	502.8	483.37	409.97	465.38	1592.48	917.73	822.37	1110.86	693.77	1722.54	1100.85	1172.39
ENSMPUG00000012197_1	271.76	365.11	428.21	359.4	384.24	970.06	614.53	956.85	847.15	478.33	741.89	1106.97	775.73
Eef1a2_1	269.09	347.37	366.37	311.87	341.87	528.25	629.45	408.54	522.08	527.26	702.07	543.37	590.9
Sept5_1	268.89	335.42	364.61	290.2	330.07	687.08	641.2	505.32	611.2	535.82	904.54	558.27	666.21
Actb_1	268.63	248.59	262.1	229.77	246.82	294.31	394.59	178.99	289.3	303.34	275.05	284.78	287.72
Atp6v0c_1	268.02	700.35	754.4	605.08	686.61	1175.97	1291.26	912.48	1126.57	1011.9	1334.65	1289.36	1211.97
Dbi_1	267	716.7	773.27	722.43	737.47	1532.41	892.67	1651.7	1358.93	747.63	1052.66	1490.02	1096.77
Gdi1_1	264.44	291.12	285.47	293.62	290.07	282.74	349.23	230.98	287.65	394.07	260.72	296.37	317.05
Rps11_1	264.09	311.61	308.75	291.84	304.07	751.42	473.33	793.72	672.82	414.74	448.19	742.19	535.04
Uqcrh_1	261.8	720.48	737.05	638.54	698.69	1222.56	981.5	1555.7	1253.26	919.56	1077.61	1488.37	1161.85
Pfkm_1	257.16	253.15	245.64	243.41	247.4	124.62	239.56	129.15	164.44	289.58	152.79	175.41	205.93
Pfn2_1	253.53	211.55	219.96	223.91	218.48	108.58	154.67	158.38	140.54	251.01	108.17	186.78	181.98
C16orf45_1	251.72	239.56	280.92	239.03	253.17	171.11	293.22	178.31	214.22	381.18	177.42	242.83	267.14
Rps16_1	249.36	287.25	274.35	251.9	271.17	944.9	497.64	714.09	718.87	398.19	1263.85	753.8	805.28
ENSMPUG00000013950_1	246.75	480.51	521.73	446.34	482.86	1597.03	841.31	1255.17	1231.17	673.09	1654.92	1430.46	1252.82
Atp1a1_1	246.07	426.48	448.73	445.32	440.18	240.72	394.5	337	324.07	623.08	273.8	362.22	419.7
Ppp2r1a_1	244.59	329.61	338.67	304.14	324.14	449.81	554.06	435.72	479.86	434.4	472.05	526.29	477.58
ENSMPUG00000010220_1	243.96	193.81	213.98	216.21	208	108.62	135.72	148.62	130.98	192.84	110.22	130.41	144.49
Rps25_1	243.84	441.03	441.94	409.02	430.66	1179.17	636.67	1158.72	991.52	560.28	978.07	1055.21	864.52
Cabp1_1	243.44	259.79	308.8	207.99	258.86	717.44	567.18	672.16	652.26	425.61	885.45	705.36	672.14
Ndrg2_1	240.21	203.22	195.6	179.57	192.8	406.65	274.05	175.51	285.4	232.98	355.14	215.25	267.79
Rpl10_1	240.09	299.55	319.18	328.82	315.85	1031.39	572.04	702.63	768.68	474.77	778.46	744.32	665.85
Klc1_1	238.21	284.86	295.35	269.72	283.31	188.17	235.33	202.96	208.82	359.26	165.48	205.53	243.42
Clstn1_1	238.12	392.53	404.65	387.69	394.96	227.24	492.29	257.12	325.55	529.47	264.67	330.56	374.9
Lamp5_1	237.83	178.25	232.78	240.8	217.28	116.58	228.11	261.94	202.21	359.78	115.18	234.7	236.55
ENSMPUG00000006022_1	237.19	307.86	289.75	263.79	287.13	1065.37	631.79	601.91	766.35	416.39	1274.36	644.21	778.32
Ghitm_1	236.54	188.14	189.12	208.86	195.37	112.86	141.58	204.82	153.09	204.24	79.62	169.51	151.12
Aco2_1	234.35	248.99	227.12	210.75	228.96	285.65	320.36	143.9	249.97	280.8	265.29	213.65	253.25
Atp1a3_1	233.45	396.2	380.64	364.88	380.57	381.7	596.45	351.74	443.3	517.2	490.71	466.04	491.32
Sparc_1	227.7	100.92	81.15	70.81	84.29	110.95	105.19	51.62	89.25	83.7	100.92	85.69	90.1
Gpm6b_1	223.12	201.74	242.52	205.76	216.67	51.36	128.52	58.19	79.36	125.67	75.57	85.28	95.5
Rps27a_1	222.27	604.51	649.49	584.14	612.72	1465.39	870.55	1440.88	1258.94	759.7	1120.52	1493.75	1124.66
Cd81_1	222.18	235.31	196.05	206.5	212.62	500.24	388.94	252.27	380.48	249.37	392.18	336.54	326.03
Ndrg4_1	220.77	260.51	265.74	263.86	263.37	160.6	300.2	189.21	216.67	346.47	166.55	232.14	248.39
Atp5g3_1	219.63	365.77	385.39	360.79	370.65	650.9	482.23	554.32	562.48	508.69	515.05	521.97	515.24
ENSMPUG00000002984_1	219.23	314.82	329.86	285.08	309.92	379.2	340.37	300.88	340.15	361.48	285.02	389.91	345.47
ENSMPUG00000003778_1	217.59	97.74	101.1	90.27	96.37	210.46	173.04	252.7	212.06	100.36	104.38	266.24	156.99
Ntrk2_1	217.4	147.94	128.16	126.62	134.24	22	43.62	20.22	28.62	48.84	33.8	32.98	38.54
S100a1_1	216.03	269.73	278.33	302.3	283.45	999.07	444.6	822.9	755.52	378.95	1135.82	675.86	730.21
Eno1_1	213.21	189.51	171.62	174.36	178.5	184.2	196.6	126.49	169.09	232.17	183.66	146.87	187.57
Srsf5_1	211.6	133.62	140.11	163.28	145.67	81.09	120.3	117.66	106.35	121.93	68.51	134.53	108.32
Dkk3_1	205.89	418.57	406.29	382.49	402.45	221.75	391.96	238.74	284.15	488.66	190.18	295.47	324.77
Rpl27_1	204.72	595.53	643.3	549.49	596.11	1768.31	1062.22	1631.43	1487.32	851.85	1249.92	1675.77	1259.18
Rps17_1	202.9	395.33	415.91	353.66	388.3	973.02	691.18	774.81	813	507.84	594.76	1120.51	741.04
Cadm4_1	201.95	266.67	241.15	277.48	261.77	548.7	391.54	355.24	431.83	342.66	469.57	349.16	387.13
Hsp90ab1_1	201.89	177.72	175.32	173.25	175.43	109.13	134.38	97.88	113.8	192.4	104.57	111.57	136.18
Wbp2_1	200.51	281.79	244.15	260.25	262.06	312.92	415.22	244.77	324.31	365.6	292.85	346.23	334.89
Map2k1_1	199.81	223.64	227.99	209.94	220.52	109.65	228.18	145.6	161.14	291.85	108.82	190.03	196.9
ENSMPUG00000014601_1	199.56	205.75	223.16	213.27	214.06	137.6	207.71	133.93	159.75	277.8	117.25	171.15	188.73
Pacsin1_1	199.29	215.13	214.54	175.89	201.85	265.41	333.24	210.19	269.61	272.29	360.19	261.58	298.02
Rps18_1	199.29	917.36	943.83	833.28	898.16	1624.28	1332.32	1346.45	1434.35	1169.89	1087.9	1907.97	1388.59
Cox6b1_1	198.85	413.57	448.58	398.97	420.37	1419.59	795.08	1437.57	1217.41	670.39	1502.5	1258.75	1143.88
ENSMPUG00000003816_1	198.79	52.26	48.23	55.38	51.95	39.03	38.56	66.64	48.07	44.27	25.19	42.89	37.45
Stmn1_1	198.55	267.73	308.14	264.33	280.07	203.46	292.19	264.42	253.36	346.28	183.48	365.44	298.4
Dnm1_1	197.23	308.72	309.88	277.76	298.78	228.52	417.13	234.78	293.48	373.49	302.26	304.91	326.89
Eif3k_1	197.06	254.18	235.25	216.78	235.4	406.83	375.64	254.75	345.74	327.54	393.96	374.31	365.27
App_1	195.5	184.33	174.48	196.94	185.25	63.8	121.16	78.29	87.75	194.81	68.49	99.01	120.77
Atp6v0b_1	194.76	218.45	225.86	204.01	216.1	682.89	470.12	557.62	570.21	355.26	770.66	555.69	560.54
Prdx5_1	193.28	333.89	302.13	287.82	307.95	1139.95	602.29	1164.9	969.05	505.89	1280.83	893.04	893.26
ENSMPUG00000012237_1	193.11	524.97	528.72	480.85	511.51	2825	1191.11	2558.07	2191.39	843.68	3333.29	1841.92	2006.3
Stxbp1_1	192.73	328.42	342.74	325.88	332.35	123.1	317.9	170.34	203.78	393.07	171.49	226.09	263.55
ENSMPUG00000003577_1	192.55	364.67	304.87	326.05	331.86	1285.22	533.87	739.57	852.89	421.21	1370.96	677.02	823.07
Slc1a2_1	192.08	190.1	207.14	216.71	204.65	14.8	38.17	40.44	31.14	36.38	45.86	36	39.41
Mif_1	191.47	377.45	424.91	326.82	376.4	1416.64	803.23	963.69	1061.18	586.43	1560.23	1072.99	1073.22
Slc25a6_1	191.36	170.54	160.06	153.71	161.43	408.13	305.02	189.44	300.87	241.67	391.17	209.73	280.86
Ywhaq_1	191.14	240.05	239.65	299.59	259.77	113.26	176.18	147.67	145.7	248.84	102.13	149.39	166.79
Ppp3ca_1	191.06	286.37	280.6	275.47	280.82	46.81	119.63	92.26	86.23	149.51	87.1	88.86	108.49
Prdx6_1	191.02	175.17	153.42	167.76	165.45	244.71	171.53	159.29	191.84	179.99	174.21	175.02	176.41
Fis1_1	188.96	267.88	308.07	282.72	286.22	1067.04	559.59	838.2	821.61	442.18	1204.11	772.01	806.1
Guk1_1	188.22	324.17	361.85	341.47	342.5	2074.4	801.38	2746.45	1874.08	691.03	2836.87	1584.04	1703.98
Arf1_1	187.68	253.67	239.84	226.26	239.92	274.62	350.53	174.09	266.41	333.56	249.31	231.28	271.38
Eef2_1	186.22	203.69	197.72	184.33	195.25	181.87	304.89	124.03	203.6	266.37	186.06	189.03	213.82
Aldh2_1	183.06	154.2	176.66	183.33	171.4	165.83	238.35	113.3	172.49	226.59	140.13	167.24	177.99
Nptn_1	181.77	268.56	265.13	263.56	265.75	110.68	190.24	163.31	154.74	306.37	136.51	180	207.63
Usp11_1	181.04	228.42	220.24	205.11	217.92	234.84	341.38	160.82	245.68	283.65	260.26	218.21	254.04
Park7_1	180.7	234.05	219.53	215.69	223.09	194.29	245.67	166.98	202.31	312.4	188.27	226.51	242.39
Gnai2_1	180.24	170.29	163.66	170.03	167.99	262.2	292.93	176.44	243.86	227.39	189.6	243.94	220.31
Ace_1	179.72	154.48	154.31	105.35	138.05	149.25	195.52	65.7	136.82	78.88	126.85	147.7	117.81
Vsnl1_1	179.22	86.63	89.03	108.08	94.58	37.33	61.81	64.5	54.55	69.28	41.6	53.7	54.86
Prkcz_1	178.95	224.87	246.78	196.81	222.82	232.09	334.41	170.95	245.82	334.65	237.77	218.45	263.63
Sepw1_1	178.37	398.28	408.33	313.61	373.41	1558.4	943.39	770.13	1090.64	585.69	1736.77	979.9	1100.79
Sept8_1	177.72	192.19	177.25	231.57	200.34	193.37	205.5	108.47	169.11	242.17	137.93	140.27	173.46
Psmb5_1	177.04	184.45	186.36	187.55	186.12	336.62	285.31	186.04	269.32	257.96	308.02	245.04	270.34
Ctnnb1_1	175.49	144.2	155.38	173.18	157.59	62.69	95.47	98.49	85.55	139.22	66.88	89.43	98.51
ENSMPUG00000004622_1	174.85	339.78	359.08	303.59	334.15	822.56	523.8	1005.66	784	421.53	916.55	797.38	711.82
Fam213a_1	174.16	99.95	124.23	112.59	112.26	77.33	121.73	70.47	89.84	115.94	66.43	112.08	98.15
Gabarapl2_1	174.15	293.79	302.43	291.13	295.78	273.43	284.77	280.82	279.67	340.12	201.59	258.67	266.79
Morf4l1_1	173.96	188.72	196.11	200	194.94	117.93	154.33	183.22	151.82	179.42	95.06	180.37	151.62
ENSMPUG00000015185_1	173.45	214.42	236.11	196.52	215.68	185.3	183.62	345.32	238.08	146.4	144.83	333.98	208.41
Rundc3a_1	172.3	275.22	290.37	224.88	263.49	555.45	452.83	387.91	465.4	385.02	677.13	392.45	484.87
Csde1_1	171.87	141.12	132.53	164.51	146.05	35.5	65.61	53.05	51.39	58.31	54.14	45.26	52.57
Rpl13a_1	170.87	172.01	168.46	173.88	171.45	571.01	355.93	422.14	449.69	271.53	550.53	415.08	412.38
Ensa_1	170.72	273.75	301.22	243.71	272.89	357.59	318.91	392.26	356.25	343.08	304.96	343.16	330.4
Cox5a_1	168.85	261.71	275.31	236.46	257.83	341.45	327.89	297.38	322.24	348.58	294.48	292.48	311.85
Slc44a2_1	168.02	150.3	127.17	151.81	143.09	193.11	200.96	111.06	168.38	141	170.04	130.16	147.07
Atp2a2_1	167.59	201.51	191.03	216.07	202.87	40.52	108.01	73.29	73.94	169.13	60.53	87.95	105.87
Atp5a1_1	166.97	150.68	144.47	159.39	151.51	126.64	123.61	210.65	153.63	168.71	92.59	157.41	139.57
ENSMPUG00000002463_1	166.65	187.35	169.51	170.68	175.85	345.79	207.77	333.83	295.8	263.72	187.25	292.22	247.73
Atp5c1_1	166.28	191.06	189.61	192.45	191.04	154.31	152.38	216.55	174.41	180.29	115.45	212.87	169.54
Nefl_1	165.76	86.59	76.44	101.21	88.08	31.25	56.09	61.16	49.5	99.12	35.46	44.53	59.71
Gpm6a_1	165.67	182.99	180.95	193.35	185.76	49	97.41	82.16	76.19	114.12	51.96	83.44	83.17
Serinc3_1	165.41	185.28	175.11	193.27	184.55	63.65	103.83	73.73	80.41	175.66	70.19	83.76	109.87
Tpm3_1	164.57	77.08	86.23	91.49	84.93	52.88	81.02	64.46	66.12	106.7	40.24	81.16	76.03
Rab1a_1	163.98	172.61	178.63	179.68	176.97	66.6	107.14	98.05	90.59	106.85	65.26	104.14	92.08
Psmb4_1	163.33	176.87	182.04	181.85	180.25	389.2	255.26	534.93	393.13	263.45	256.23	399.76	306.48
Vamp2_1	163.13	472.94	494.28	413.82	460.35	733.51	842.91	547.58	708	665.73	932.49	671.36	756.53
Aplp1_1	162.27	250.58	254.83	275.91	260.44	488.25	464.61	443.01	465.29	394.75	448.91	465.18	436.28
Atp5f1_1	161.2	202.54	192.22	209.54	201.43	195.81	166.88	315.38	226.03	200.28	124.68	268.09	197.68
Rtn1_1	161.2	208.83	234.74	217.15	220.24	138.73	211.57	133.68	161.33	279.7	144.06	164.07	195.94
Ahcyl1_1	160.25	108.47	92.27	95.16	98.63	36.43	54.22	30.44	40.36	78.01	43.04	43.13	54.73
Faim2_1	159.66	243.93	197.95	203.64	215.17	245.86	287.94	219.86	251.22	259.46	272.52	247.87	259.95
Mapk3_1	158.44	137.51	141.18	135.1	137.93	359.49	269.71	257.86	295.69	219.03	338.55	265.27	274.28
H3f3c_1	158.12	214.89	151.04	239.26	201.73	197.66	213.72	143.3	184.89	178.33	128.86	198.08	168.42
Hnrnph1_1	158.08	117.34	102.24	119.39	112.99	43.23	70.81	48.33	54.12	62.97	55.97	60.29	59.74
Actg1_1	157.6	89.26	79.5	83.49	84.09	79.89	115.76	64.13	86.59	120.62	82.07	92.48	98.39
Psmc5_1	157.29	162.66	177.11	159.03	166.27	177.05	207.39	132.41	172.28	216	162.15	193.61	190.59
Arl8a_1	156.19	158.25	167.23	162.43	162.64	234.72	252.43	203.11	230.08	220.73	205.2	232.7	219.54
ENSMPUG00000018109_1	155.23	167.31	187.33	162.13	172.26	124.44	143.2	148.58	138.74	146.8	110.29	158.73	138.61
Rps5_1	155.19	266.59	270.87	251.1	262.85	701.51	489.97	414.07	535.19	412.64	603.37	434.9	483.64
Rab6b_1	154.81	217.61	233.43	223.61	224.88	85.6	213.82	128	142.47	298.04	90.74	164.49	184.42
Eif4h_1	154.66	142.55	137.08	141.59	140.41	117.1	170.39	123.67	137.05	187.62	97.79	134.12	139.84
Cltc_1	153.99	156.97	148.73	168.75	158.15	39.33	63.7	74.5	59.18	57.13	60.13	60.42	59.22
Fbxo44_1	153.6	136.93	140.93	131.56	136.47	347.58	244.48	409.51	333.86	233.57	468.4	288.06	330.01
Dynlrb1_1	153.15	315.71	295.39	337.65	316.25	379.92	333.55	597.37	436.95	361.49	287.09	589.58	412.72
Rab6a_1	151.84	191.36	185.06	227.15	201.19	52	95.29	92.49	79.93	118.24	56.58	77.63	84.15
Hnrnpu_1	151.67	126.14	123.96	134.46	128.19	52.25	81.65	49.47	61.12	92.62	59.75	74.67	75.68
Shisa4_1	151.66	144.33	141.83	120.12	135.42	410.65	273.71	291.36	325.24	178.6	461.53	303.8	314.64
Nudt3_1	151.27	184.5	187.76	189.54	187.27	306.83	208.18	241.02	252.01	224.72	226.35	208.99	220.02
Cd63_1	150.94	132.41	130.31	120.1	127.61	338.34	255.25	128.45	240.68	177.75	352.73	193.47	241.32
Ezr_1	150.57	121.84	122.61	87.08	110.51	70.71	96.15	41.35	69.4	80.83	82.5	82.45	81.93
Ctsb_1	150.15	190.96	188.44	190.91	190.1	260.6	287.98	199.39	249.33	288.47	218.43	232.39	246.43
Pcmt1_1	149.31	177.21	190.13	185.84	184.39	116.31	137	221.66	158.32	188.27	82.52	198.97	156.59
Ran_1	148.39	143.92	132.33	141.32	139.19	114.8	121.88	127.96	121.55	145.86	90.88	148.64	128.46
Pcbp2_1	147.74	190.79	196.09	183.63	190.17	242.11	283.27	158.77	228.05	239.87	211.89	244.3	232.02
Rhoa_1	147.7	151.51	125.18	160.72	145.8	156.29	166.71	110.45	144.48	179.92	101.98	142.42	141.44
Ddx17_1	147.44	61.41	79.59	84.51	75.17	18.03	54.48	24.92	32.48	51.29	19.92	45.51	38.91
Ppp2r2c_1	147.43	212.82	217.98	222.53	217.78	70.61	181.1	113.83	121.84	284.6	103.78	126.77	171.72
Psmc3_1	147.41	174.5	179.94	169.63	174.69	231.63	194.03	220.95	215.54	253.43	201.16	238.23	230.94
Tagln3_1	147.36	135.23	149.45	115.71	133.46	159.49	189.07	109.77	152.78	183.36	160.33	164.83	169.51
Ddx3x_1	147.16	113.48	114.7	138.98	122.39	30.93	60.53	44.5	45.32	42.44	39.38	47.81	43.21
Htra1_1	146.81	132.37	126.6	119.75	126.24	133.11	147.47	127.9	136.16	113.11	77.43	134.97	108.5
Sars_1	146.44	163.24	164.37	168.21	165.27	109.99	149.28	108.36	122.54	210.71	112.93	137.07	153.57
Hmgcs1_1	146.26	155.47	159.49	167.66	160.87	36.85	74.93	62.42	58.07	93.13	54.34	57.45	68.31
Ptn_1	146.2	124.66	125.71	126.87	125.75	57.41	90.05	68.62	72.03	96.11	53.29	80.65	76.68
Cdk16_1	146.11	157.21	169.96	145.08	157.42	301.68	293.94	198.18	264.6	234.38	381.91	212.62	276.31
Eif4g2_1	145.95	102.83	104.16	121.23	109.41	32.51	54.41	46.84	44.59	57.2	41.98	40.76	46.65
ENSMPUG00000001148_1	145.78	188.53	194.69	173.92	185.71	302.57	288.32	192.28	261.06	251.51	299.43	249.87	266.94
Ppib_1	145.56	172	161.59	203.05	178.88	473.5	287.13	241.07	333.9	279.16	357.54	252.06	296.25
Hspa5_1	145.52	111.51	97.19	112.17	106.95	41.9	63.49	43.01	49.47	71.22	41.36	53.96	55.51
Napa_1	145.44	174.39	163.66	160.12	166.06	229.64	271.55	178.22	226.47	237.81	241.21	237.78	238.93
ENSMPUG00000018190_1	145.27	346.41	366.91	307.55	340.29	609.22	495.18	430.97	511.79	472.88	582.41	547.03	534.1
Atp6v1f_1	144.52	206.16	212.98	180.23	199.79	564.36	328.96	506.05	466.46	292.52	661.39	502.05	485.32
Rnf11_1	144.24	171.06	184.14	164.88	173.36	44.05	129.39	90.17	87.87	176.25	62.48	122.28	120.34
Klhdc3_1	144.14	196.71	209.64	164.26	190.21	316.76	339.93	214.28	290.32	290.62	362.36	254.44	302.47
Brsk1_1	143.97	169.48	165.47	135.17	156.7	390.73	324.84	268.64	328.07	252.82	475.67	263.94	330.81
Cnn3_1	143.5	116.99	124.37	127.8	123.05	74.22	83.4	112.88	90.17	84.86	56.79	93.84	78.5
Pak1_1	142.17	152.67	148.36	142.71	147.91	61.31	95.52	73.03	76.62	162.68	87.24	80.79	110.24
ENSMPUG00000002059_1	141.6	72.75	67.27	81.82	73.95	31.89	44.85	37.06	37.93	58.27	27.08	48.8	44.72
Fth1_1	141.51	165.71	142.04	212.27	173.34	333.87	275.61	205.24	271.57	273.56	234.09	198.08	235.24
Spryd3_1	140.8	189.62	189.75	174.44	184.61	309.72	314.03	245.86	289.87	256.46	357.74	287.33	300.51
Atp6v1d_1	140.51	151.17	153.78	158.78	154.58	93.86	119.42	152.99	122.09	149.66	78.8	129.41	119.29
Ccdc115_1	140.01	143.02	142.98	168.59	151.53	242.37	175.42	371.47	263.09	197.29	125.71	239.57	187.52
Hnrnpul2_1	139.74	137.06	133.42	131.41	133.96	53.33	108.61	53.86	71.93	127.12	64.02	79.74	90.29
Ndufs2_1	139.6	171.46	171.13	161.5	168.03	440.08	313.97	252.65	335.57	288.45	442.37	284.69	338.51
ENSMPUG00000012532_1	139.14	234.49	269.81	244.22	249.51	497.9	407.4	432.64	445.98	330.49	323.24	590.58	414.77
Slc22a17_1	138.81	171.87	178.69	163.32	171.29	308.31	323.61	472.84	368.26	241.76	308.84	515.51	355.37
Actr2_1	138.66	116.27	114.17	137.54	122.66	24.42	57.56	45.53	42.5	54.95	33.03	42.02	43.33
Rplp2_1	137.33	386.1	348.07	291.46	341.88	1749.05	635.12	689.45	1024.54	446.14	1999.85	739.54	1061.84
Pygb_1	137.01	143.2	123.71	126.47	131.12	125.81	181.95	100.24	136	155.81	119.19	145.24	140.08
Rhoc_1	136.21	160.41	140.19	145.51	148.7	503.27	304	256.39	354.55	186.51	603.34	304.25	364.7
Eif5_1	135.89	142.55	141.15	155.39	146.36	37.29	74.32	64.44	58.68	87.68	51.97	60.95	66.87
Tf_1	135.75	89.69	46.89	197.73	111.44	135.09	79.7	110.21	108.33	155.77	51.89	50.11	85.92
Cltb_1	135.38	179.68	182.78	157.86	173.44	399.79	276.88	302.08	326.25	262.02	370.18	296.94	309.71
Sult4a1_1	134.81	182.94	159.15	176.36	172.82	157.19	215.45	148.55	173.73	280.05	155.63	158.43	198.04
Chmp5_1	134.77	155.48	157.54	180.2	164.41	94.55	121.91	229.46	148.64	118.84	74.85	201.38	131.69
Mapk10_1	133.84	137.55	126.67	149.46	137.89	28.13	48.41	56.25	44.26	62.27	44.02	33.31	46.53
Cap1_1	133.63	143.09	148.19	152.76	148.01	73.87	112	81.84	89.24	164.81	69.09	86.36	106.75
ENSMPUG00000003581_1	133.62	141.52	115.58	90.46	115.86	415.82	193.95	221.88	277.22	101.95	441.15	247.55	263.55
Cxcl14_1	133.27	203.13	190.4	180.78	191.44	141.32	125.46	155.15	140.64	154.01	114.56	159.1	142.55
Bin1_1	132.53	135.62	107.06	153.33	132	203.66	181.57	147.95	177.72	193.39	142.05	139.47	158.3
Nhp2l1_1	132.36	191.77	200.1	208.65	200.17	172.68	179.93	179.63	177.41	262.31	154.64	211.64	209.53
Rpl28_1	132.33	195.52	169.44	152.09	172.35	577.73	341.02	318.93	412.56	244.4	682.13	392.65	439.73
Mat2a_1	132.29	79.55	79.57	103.82	87.65	23.52	45.94	35.53	35	58.12	35	48.1	47.07
Iscu_1	132.26	96.8	83.63	83.25	87.9	92.4	76.62	112.38	93.8	97.09	63.94	112.32	91.12
Eif1_1	132.16	254.88	258.94	252.03	255.28	363.33	381.6	277.73	340.89	352.84	281.27	361.19	331.76
Tuba4a_1	132.07	155.46	172.94	148.51	158.97	149.05	278.96	117.49	181.83	211.85	197.25	173.72	194.27
Fads2_1	131.91	109.89	115.88	88.82	104.86	175.43	156.72	125.68	152.61	72.65	146.15	168.71	129.17
Pld3_1	131.53	250.01	264.75	213.83	242.86	357.87	472.14	326.85	385.62	348.68	435.63	449.3	411.2
Pomp_1	131.48	178.5	192.83	196.65	189.32	162.89	185.38	287.44	211.9	145.43	132.68	262.15	180.09
Atp6v1c1_1	131.47	127.91	125.86	148.12	133.96	54.95	82.87	126.34	88.05	84.12	56.03	111.89	84.01
Syp_1	131.27	179.68	179.31	180.1	179.7	245.76	319.29	362.42	309.16	283.19	268.96	347.3	299.82
Nucks1_1	129.69	126.6	113.94	133.23	124.59	41.87	67.92	42.37	50.72	59.49	52.1	57.41	56.33
Sirt2_1	128.68	178.93	161.33	211.97	184.07	497.96	350.01	293.96	380.64	272.65	437.81	317.26	342.58
Dazap2_1	128.55	163.72	137.47	172.52	157.9	141.47	133.61	122.76	132.61	184.35	90.83	158.14	144.44
Gabarapl3_1	128.49	325.03	319.24	350.17	331.48	279.19	295.94	331.65	302.26	434.66	211.76	360.57	335.66
Ca11_1	127.74	126.2	135.13	99.87	120.4	457.08	261.38	345.51	354.65	187.94	641.14	287.12	372.07
Rps13_1	127.4	295.52	293.97	262.99	284.16	543.94	468.13	383.81	465.29	366.92	501.94	505.89	458.25
Dgkz_1	127.06	121.72	139.67	101.26	120.88	367.14	269.84	298.01	311.66	195.08	496.28	311.26	334.21
Gria2_1	126.98	91.74	81	113.15	95.3	13.37	29.91	28.97	24.08	24.69	23.9	22.93	23.84
ENSMPUG00000004791_1	125.69	159.35	156.05	177.35	164.25	98.2	142.55	201.32	147.36	114.2	92.46	217.67	141.45
Txn_1	125.35	135.55	154.47	131.72	140.58	229.18	198.83	329.37	252.46	191.53	156.67	348.34	232.18
Ywhab_1	125.23	108.15	113.7	126	115.95	29.07	60.87	47.85	45.93	108.23	39.45	45.29	64.32
Sept7_1	124.97	102.79	105.13	118.98	108.97	40.36	61.58	71.17	57.71	48.07	34.96	73.03	52.02
Pfdn2_1	124.94	146.81	157.16	130.4	144.79	235.11	205.92	189.91	210.31	182.61	196.75	273.39	217.58
S100a13_1	124.52	267.01	281.05	229.15	259.07	924.62	538.4	861.1	774.71	387.49	1012.98	673.63	691.36
Serpini1_1	124.41	119.86	106.09	129.05	118.33	72.77	73.27	126.94	91	93.76	57.78	104.46	85.34
Mgst3_1	123.91	138.75	140.57	132.52	137.28	327.87	214.05	393.33	311.75	198.71	283.76	328.37	270.28
Rpl15_1	123.28	89.71	87.7	100.06	92.49	118.81	83.96	194.97	132.58	95.65	94.18	156.43	115.42
Tubb2b_1	123.18	150.02	145.07	142.69	145.93	150.89	193.17	125.19	156.42	185.56	123.3	172.29	160.39
Fkbp1a_1	123.15	338.46	389.66	292.59	340.24	471.53	604.57	354.69	476.93	569.42	486.66	491.67	515.91
Rpl19_1	123.04	173.6	176.2	174.21	174.67	362.01	247.77	302.65	304.14	243.33	243.23	381.28	289.28
H2afz_1	123	254.5	259.11	234.21	249.27	310.11	295.86	576.22	394.06	308.92	203.06	541.58	351.19
Prepl_1	122.36	110.57	96.04	133.7	113.44	16.38	41.68	40.78	32.95	43.42	30.54	28.63	34.19
Sfxn5_1	121.71	138.84	134.02	121.46	131.44	231.6	207.51	150.9	196.67	133.99	246.15	168.59	182.91
Rps15a_1	121.58	153.99	148.85	156.75	153.19	403.98	216.34	397.36	339.23	198.94	328.59	348.43	291.99
Tmed10_1	121.47	88.06	84.84	103.3	92.07	40.29	58.81	56.66	51.92	73.33	35.23	52.47	53.67
Thy1_1	120.77	141.13	155.77	144.49	147.13	255.6	262.91	443.01	320.5	235.63	282.71	303.78	274.04
Tmem30a_1	120.7	123.68	133.36	161.71	139.58	31.82	67.3	84.67	61.26	77.32	28.83	60.09	55.41
Edf1_1	120.03	248.52	258.92	226.84	244.76	499.11	399.97	356.43	418.5	376.71	535.16	420.84	444.24
ENSMPUG00000014103_1	119.56	108.83	91.25	111.74	103.94	31.28	55.51	39.14	41.98	52.25	38.81	45.22	45.43
Nsg2_1	119.56	156.9	146.43	145.67	149.67	61.82	132.37	69.4	87.86	177.64	70.26	92.37	113.42
Vcp_1	118.86	121.57	119.78	121.46	120.94	58.91	93.09	58.02	70	133.58	64.92	72.53	90.34
Ndufv1_1	118.58	116.54	118.39	96.63	110.52	238.71	231.42	114.86	194.99	142.94	267.24	177.16	195.78
Drap1_1	118.55	119.16	128.76	109.37	119.1	299.89	207.32	210.68	239.3	181.6	327.8	235.25	248.22
Qki_1	118.4	85.15	79	105.66	89.94	19.69	31.43	19.63	23.58	22.99	22.38	21.75	22.37
Tpd52_1	118.11	102.72	108.48	112.65	107.95	27.71	58.47	39.91	42.03	61.95	30.34	47.22	46.5
Nsf_1	117.95	121.21	109.91	130.75	120.62	30	61.81	47.56	46.46	104.26	46.57	47.32	66.05
Psd_1	117.87	136.61	149.28	114.65	133.51	534.91	298.81	561.27	465	240.68	762.25	451.38	484.77
Idh1_1	117.77	31.67	43.29	37.95	37.64	19.57	22.98	16.51	19.69	20.31	17.96	19.75	19.34
Uchl5_1	117.69	99.05	83.25	100.45	94.25	30.24	48.27	66.65	48.39	56.94	37.89	53.59	49.47
Sdha_1	117.56	150.86	142.68	150.54	148.03	95.82	140.25	100.4	112.16	184.43	91.01	112.53	129.32
Cplx2_1	117.38	278.84	296.87	264.36	280.02	249.98	459.34	260.97	323.43	421.82	288.54	324.86	345.07
Rab1b_1	117	133.03	116.52	124.34	124.63	232.46	225.48	199.88	219.28	170.7	244.83	228.1	214.54
Kif1b_1	116.89	134.63	112.97	137.82	128.47	25.27	47.52	33.8	35.53	84.04	48.33	36.21	56.19
Aplp2_1	116.88	130.16	133.19	135.75	133.04	55.35	106.65	63.73	75.24	138.27	53.55	96.48	96.1
Eif4a1_1	116.88	125.85	131.83	132.38	130.02	123.57	150.38	90.67	121.54	175.08	102.28	151.12	142.83
Nrcam_1	116.78	136.44	135.52	156.05	142.67	21.62	44.56	42.94	36.37	63.95	38.45	39.28	47.23
Ndufa5_1	116.6	152.18	166.41	175.7	164.76	74.89	135.32	239.04	149.75	114.05	64.11	198.17	125.44
Nucb1_1	116.6	120.07	115.1	110.47	115.22	148.05	179.86	115.62	147.85	162.12	153.13	143.02	152.76
Pam_1	116.59	83.48	88.65	83.99	85.38	24.78	50.53	39.39	38.23	60.67	29.4	45.57	45.21
Grin1_1	116	201.24	193.3	179.49	191.34	181.76	270.6	188.4	213.59	268.26	228.46	236.7	244.47
Gad1_1	115.83	81.41	67.18	134.11	94.23	16.24	37.68	35.26	29.72	61.76	18.78	31.49	37.35
Cs_1	115.56	103.32	92.37	99.14	98.27	52.11	79.56	43.6	58.42	109.48	56.38	58.56	74.81
Ifnar1_1	115.01	113.29	86.13	112.53	103.98	51.02	53.45	36.71	47.06	57.82	30.74	31.45	40.01
ENSMPUG00000003891_1	114.95	363.23	361.5	326.29	350.34	940.26	696.29	485.88	707.48	510.87	1040.24	675.48	742.2
ENSMPUG00000005294_1	114.94	145.56	154.81	150.02	150.13	278.06	179.28	251.97	236.44	185.09	196.76	299.29	227.04
Trmt112_1	114.89	195.07	190.4	192.12	192.53	654	373.91	627.65	551.85	289.23	650.59	553.54	497.79
Lmo4_1	114.87	112.21	125.94	125.9	121.35	81.03	111.12	112.46	101.54	161.12	61.37	122.73	115.07
Got1_1	114.78	113.28	110.17	105.14	109.53	85.8	124.69	94.78	101.75	158.62	85.13	117.87	120.54
Apoa1_1	114.52	75.01	51.91	76.09	67.67	303.33	183.49	225.23	237.35	114.7	172.68	232.03	173.14
Ppp1r1b_1	114.22	144.85	141.62	103.78	130.08	434.6	263.34	284.07	327.34	151.4	467.78	312.29	310.49
Ap1s1_1	114.19	99.17	100.21	83.47	94.28	171.1	138.12	144.56	151.26	142.75	188.84	146.51	159.37
Ppp2ca_1	114.06	153.41	153.47	172.65	159.84	67.84	91.19	104.97	88	127.17	52.64	106.43	95.41
Pdia3_1	113.77	107.67	105.68	113.2	108.85	61.73	81.9	72.51	72.05	99.88	50.43	90.34	80.22
Ranbp3l_1	113.5	38	35.04	41.85	38.3	9.95	17.79	21.62	16.45	9.77	11.79	21.19	14.25
Slc17a7_1	113.21	223.35	243.38	211.83	226.19	244.95	377.28	253.4	291.88	331.5	323.94	329.47	328.31
Sec62_1	113.05	87.71	77.07	110.22	91.67	41.16	53.56	71.21	55.31	38.5	38.99	66.9	48.13
Sptbn1_1	112.95	128.98	124.43	118.3	123.91	32.75	66.94	45.73	48.47	96.08	55.17	58.02	69.76
Terf2ip_1	112.86	106.73	105.33	112.6	108.22	57.71	89.46	68.67	71.95	127.16	56.62	85.46	89.75
ENSMPUG00000008761_1	112.33	318.99	404.27	345.32	356.19	483.96	482.2	703.88	556.68	374.82	388	818.44	527.09
Arf3_1	111.69	133.12	138.18	130.49	133.93	180.41	208.39	180.51	189.77	202.4	196.68	221.15	206.74
Scoc_1	111.51	115.61	137.22	146.9	133.25	59	101.65	175.2	111.95	83.62	50.94	154.38	96.32
Arl2bp_1	111.4	164.2	182.01	161.96	169.39	106.23	150.23	112.78	123.08	208.02	89.04	124.75	140.6
Sst_1	111.32	62.07	61.15	76.62	66.61	109.75	77.6	105.04	97.46	89.38	101.51	122.25	104.38
Slc25a4_1	111.29	87.63	82.79	89.53	86.65	65.13	80.85	81.56	75.85	111.79	50.89	81.12	81.26
Gdi2_1	111.28	152.42	158.23	154.62	155.09	89.32	124.87	92.12	102.1	180.17	94.02	98.86	124.35
Dnajc8_1	111.17	121.84	126.58	112.76	120.39	79.52	94.51	74.97	83	83.5	76.14	91.84	83.83
Eif3i_1	110.98	142.5	126.95	140.03	136.49	155.49	133.32	182.15	156.99	188.85	124.69	154.15	155.89
Gnb5_1	110.87	146.09	154.18	137.4	145.89	54.36	109.63	73.99	79.33	154.65	62.6	111.5	109.58
Tomm20_1	110.85	190.8	213.16	196.34	200.1	114.32	153.26	190.66	152.75	176.53	96.38	196.66	156.52
Isca1_1	110.42	88.67	96.55	88.1	91.11	74.66	77.56	170.47	107.57	92.46	56.58	123.34	90.79
Thra_1	110.41	98.12	98.33	103.76	100.07	188.44	163.91	108.83	153.72	149.97	218.9	127.6	165.49
ENSMPUG00000010452_1	110.32	273.6	296.21	254.56	274.79	963.21	450.58	772.86	728.89	380.73	786.45	758.02	641.74
Eif5a_1	109.85	265.46	287.33	245.1	265.96	468.89	439.74	325.54	411.39	386.13	463.1	364.56	404.6
Rtn4_1	109.59	135.25	148.65	148.61	144.17	65.45	99.99	188.18	117.87	105.1	54.53	157.32	105.65
Sptan1_1	109.57	142.17	152.96	137.15	144.09	75.82	157.07	84.07	105.65	165.01	100.89	116.27	127.39
Set_1	109.5	119.44	137.18	136.93	131.18	72.59	85.98	104.3	87.63	122.07	56.86	98.2	92.37
Tmod2_1	109.41	124.21	105.31	144.97	124.83	20.52	37.3	37.38	31.73	39.22	32.73	27.59	33.18
C11orf58_1	109.16	136.84	130.8	149.84	139.16	66	105.47	106.26	92.58	103.79	57.21	142.89	101.3
Igfbp7_1	108.83	123.11	107.41	95.67	108.73	246.28	228.34	216.2	230.27	139.15	112.78	344.48	198.8
Stx1b_1	108.58	212.5	214.37	200.8	209.22	291.18	372.26	242.62	302.02	307.29	412.65	284.34	334.76
Abr_1	107.74	147.86	150.36	129.23	142.48	100.21	197.24	89.37	128.94	187.22	134.16	123.05	148.14
Kif1a_1	107.26	205.69	175.03	179.56	186.76	255.84	290.74	146.42	231	253.74	299.63	175.71	243.02
Gsk3a_1	107.23	156.28	158.47	133.89	149.55	302.13	274.68	227.18	268	232.95	380.1	230.43	281.16
Pi4ka_1	107.2	155.45	140.28	165.93	153.89	68.01	132.71	98.67	99.8	218.33	89.36	99.48	135.72
Cadm3_1	106.97	211.02	210	198.44	206.49	179.72	273.93	201.01	218.22	297.19	225.87	225.62	249.56
Atp2b1_1	106.94	132.87	128.63	158.62	140.04	15.39	45.27	43.52	34.73	37.14	29.8	29.56	32.16
Olfm1_1	106.93	148.51	180.32	152.33	160.39	155.1	218.2	235.13	202.81	236.36	130.11	241.94	202.8
Atp1a4_1	106.42	58.06	57.1	47.78	54.32	27.3	55.11	21.74	34.72	29.3	26.92	40.04	32.09
ENSMPUG00000007818_1	106.28	85.59	78.79	95.37	86.59	37.42	49.01	46.15	44.19	42	40.4	40.25	40.88
Zfand5_1	106.24	146.21	139.51	134.84	140.19	54.82	99.19	91	81.67	143.14	72.56	106.31	107.34
Gpn3_1	106.03	164.01	144.76	160.64	156.47	68.5	92.78	115.65	92.31	142.11	72.06	81.35	98.51
Ndufv2_1	105	123.93	107.86	120.71	117.5	89.95	86.96	133.17	103.36	94.88	67.6	122.04	94.84
Ldha_1	104.9	72.31	76.49	75.27	74.69	44.89	58.83	55.06	52.93	81.8	40.78	61.54	61.37
Tceb2_1	104.65	217.56	221.27	204.87	214.57	769.23	448.08	543.42	586.91	335.04	1192.86	554.29	694.06
ENSMPUG00000012398_1	104.61	201.83	229.8	164.22	198.62	323.41	296.42	176.65	265.5	263.9	262.03	338.29	288.07
Atp6v1g1_1	104.12	176.58	171.57	176.41	174.85	126.83	144.19	169.06	146.7	171.67	89.4	186.15	149.07
ENSMPUG00000014753_1	104.01	29.81	34.98	36.29	33.69	13.87	16.77	15.22	15.29	15.11	14	13.67	14.26
Actn4_1	103.93	91.08	76.42	90.51	86	81.48	126.5	60.66	89.55	107.98	66.27	95.55	89.93
Ndufa11_1	103.43	193.59	179.72	152.03	175.11	750.28	383.61	628.58	587.49	272.25	1050.09	532.08	618.14
Pdha1_1	103.43	101.22	95.72	109.16	102.03	35.29	51.6	38.66	41.85	67.04	44.71	43.91	51.89
Ppp1r9b_1	103.29	111	115.9	101.7	109.53	367.72	245.45	347.8	320.32	194.62	524.77	289.8	336.4
Kat2b_1	102.73	63.89	66.21	58.94	63.01	14.82	29.34	18.13	20.77	15.54	21.24	18.65	18.48
Hsp90b1_1	102.42	98.54	94.58	98.81	97.31	42.21	55.23	52.46	49.97	38.19	44.3	60.43	47.64
Pja2_1	102.16	90.16	79.17	109.81	93.05	14.42	31.67	36.56	27.55	28.92	23.98	23.21	25.37
Add1_1	101.9	99.87	95.53	87.46	94.29	94.44	146.49	63.22	101.38	115.09	94.91	97.6	102.53
Atl1_1	101.73	101.25	102.71	105.03	103	34.44	62.53	61.39	52.79	55.92	35.54	62.86	51.44
Eef1b2_1	101.63	165.79	144.39	164.88	158.35	224.69	165.28	273.93	221.3	195.86	151.35	239	195.4
Dctn2_1	101.58	116.25	116.61	112.8	115.22	116.38	133.89	93.1	114.45	155.27	111.28	111.8	126.11
Sf3b1_1	101.47	48.86	48.91	75.27	57.68	12.49	21.05	23.59	19.04	15.92	15.8	18.09	16.61
Ndufc2_1	101.36	196.52	201.62	210.99	203.05	642.72	323.95	775.22	580.63	334.58	407.04	547.27	429.63
Zmat2_1	101.25	105.3	124.38	122.62	117.43	76.72	92.54	105	91.42	114.15	55.95	120.52	96.87
Cope_1	101	143.2	139.72	114.04	132.32	378.11	254.86	216.48	283.15	163.92	411.79	303.19	292.97
Kifc2_1	100.86	119.38	115.56	98.04	111	392.79	213.1	370.47	325.45	178.83	519.14	307.42	335.13
Fez1_1	100.82	116.1	106.66	122.98	115.25	151.41	120.41	114.26	128.69	161.55	114.08	98.51	124.72
Psma3_1	100.61	85.02	89.59	87.13	87.25	95.56	85.42	160.88	113.95	79.23	65.38	164.96	103.19
Ndufb11_1	100.46	110.63	119.25	106.49	112.12	363.18	190.39	285.43	279.66	165.49	322.42	274.79	254.23
Emc4_1	100.35	93.31	89.93	91.44	91.56	61.65	78.79	73.94	71.46	91.67	53.64	80.78	75.36
Rab2a_1	100.24	101.7	96.95	107.18	101.95	40.22	61.74	55.78	52.58	81.01	43.87	56.81	60.57
Pon2_1	99.75	57.46	65.91	86.84	70.07	46.52	44.51	68.2	53.08	45.48	28.43	53.15	42.35
Slc7a5_1	99.49	82.96	76.57	83.09	80.87	148.45	171.79	90.67	136.97	108.29	86.64	133.44	109.45
ENSMPUG00000007625_1	99.32	122.9	131.12	121.9	125.31	111.4	126.86	98.08	112.11	160.13	98.21	112.26	123.54
Ndufb10_1	99.17	166.51	171.98	132.65	157.05	427.64	277.94	278.4	327.99	217.47	442.42	270.36	310.08
Cacybp_1	99.12	105.14	105.65	109.4	106.73	55.47	82.33	83.96	73.92	81.84	47.84	101.73	77.14
Vapa_1	99.12	102.22	113.43	119.1	111.58	67.4	81.17	99.76	82.78	97.95	47.81	101.12	82.29
Slc6a1_1	98.74	85.59	68.25	99.32	84.39	16.71	42.64	26.38	28.58	55.37	21.59	31.59	36.18
Mtch1_1	98.58	100.73	106.12	88.62	98.49	205.98	187.02	203	198.67	149.47	222.66	202.71	191.61
Mcfd2_1	98.52	67.78	75.05	78.49	73.77	32.51	54.65	48.97	45.38	54.63	25.82	67.43	49.3
Tcf25_1	98.44	121.83	113.31	99.35	111.5	172.89	176.76	101	150.22	159.95	195.96	129.75	161.89
Rad21_1	98.18	93.31	82.41	91.78	89.16	27.72	48.86	38.29	38.29	44.96	34.77	31.58	37.11
Sort1_1	98.14	120.94	102.85	137.43	120.41	26.52	59.41	38.65	41.53	109.07	31.32	41.52	60.64
Ppap2b_1	98.07	75.1	53.88	55.87	61.62	23.99	27.2	13.3	21.5	23.34	17.17	26.39	22.3
Tkt_1	97.87	111.4	114.26	108.17	111.28	186.21	189.77	114.47	163.48	151.31	173.01	148.93	157.75
Gucy1b3_1	97.86	107.45	107.26	122.42	112.38	31.09	55.25	59.38	48.57	60.51	34.17	47.02	47.23
Eif3h_1	97.72	114.79	116.3	120.33	117.14	95.54	104.47	129.81	109.94	105.77	66.16	126.9	99.61
ENSMPUG00000001663_1	97.72	70.33	69.71	76.31	72.12	26.16	40.29	28.83	31.76	37.59	37.26	29.49	34.78
Lrpap1_1	97.43	110.95	132.85	96.93	113.58	213.6	201.25	99.01	171.28	150.68	266.56	128.64	181.96
C19orf70_1	97.04	122.15	156.55	136.5	138.4	633.95	355.4	767.8	585.72	262.58	852.17	605.47	573.41
Ptms_1	96.97	362.52	401.08	322.48	362.03	1105.08	826.99	706.59	879.55	586.68	1317.66	878.52	927.62
Strap_1	96.96	102.38	105.27	102.45	103.37	41.36	69.37	60.09	56.94	96.04	47.45	72.96	72.15
Stat1_1	96.95	57.78	45.32	54.18	52.42	18.49	24.35	18.3	20.38	34.03	22.14	19.99	25.39
Sept4_1	96.74	87.44	84.02	84.21	85.22	172.43	125.44	87.05	128.3	118.84	119.37	97.14	111.78
Slc13a4_1	96.59	6.96	5.2	3.97	5.38	1.78	5.41	0.48	2.56	1.99	2.84	4.01	2.95
Prmt1_1	96.48	109.38	111.64	106.78	109.27	163.91	148.8	133.26	148.66	149.27	143.32	138.83	143.81
Eif3c_1	96.42	105.21	98.8	113.02	105.67	65.8	76.2	52.57	64.85	102.16	74.02	58.24	78.14
Adap1_1	96.28	130.03	140.03	129.46	133.17	333.89	253.93	253.33	280.38	210.73	434.58	211.03	285.45
Camk2b_1	96.28	186.08	194.44	183.74	188.09	138.42	261.15	166.41	188.66	267.15	174.53	189.77	210.48
Atpif1_1	96.19	95.67	97.33	81.63	91.55	238.21	127.11	282.44	215.92	116.69	201.08	218.41	178.73
Apoa1bp_1	96	144.53	143.63	126.63	138.27	518.66	272.97	495.35	428.99	236.26	654.26	333.46	407.99
G3bp2_1	95.9	105.31	104	121.63	110.31	19.72	49.14	42.32	37.06	50.93	27.33	38.97	39.08
Tcp1_1	95.83	99.94	105.73	100.39	102.02	60.26	72.51	66.25	66.34	91.27	56.92	75.82	74.67
Skp1a_1	95.72	91.27	104.27	110.66	102.07	51.24	68.7	119.28	79.74	74.94	38.25	113.56	75.58
Kifap3_1	95.62	107.55	103.9	124.03	111.83	37.96	54.79	63.26	52	56.41	43.35	56.3	52.02
Spag9_1	95.6	82.7	75.75	97.91	85.45	11.11	24.8	20.3	18.73	20.76	21.78	13.79	18.78
Lamp1_1	95.34	114.32	105.82	119.26	113.13	104.54	149.26	68.7	107.5	133.46	75.35	107	105.27
Ndufb9_1	95.17	116.86	110.5	107.56	111.64	289.13	215.42	153.04	219.2	179.27	277.34	183.7	213.44
Atp1b3_1	95.16	36.89	41.5	44.79	41.06	20.32	43.81	25.64	29.92	38.05	17.61	43.7	33.12
Sncb_1	95.03	234.33	238.12	202.96	225.14	472.27	399.84	378.69	416.93	355.39	621.04	358.08	444.84
Ppp2r4_1	94.99	126.64	115.37	120.15	120.72	244.73	202.94	276.66	241.45	185.29	269.52	226.56	227.12
Cmpk1_1	94.86	89.04	97.09	97.14	94.42	40.05	66.51	66.36	57.64	86.31	36.03	70.88	64.41
Pdap1_1	94.77	113.1	121.88	107.15	114.05	163.79	166.01	113.3	147.7	174.98	128.1	139.78	147.62
Dctn3_1	94.66	135.71	136.08	122.31	131.37	231.51	194.66	172.78	199.65	211.51	233.23	198.94	214.56
Rab11b_1	94.58	139.32	127.3	128.66	131.76	245.22	230.25	156.43	210.63	181.46	263.99	190.16	211.87
Atp2c1_1	94.45	79.71	76.77	96.17	84.21	24.84	38.72	42.3	35.29	44.37	26.44	36.32	35.71
ENSMPUG00000000164_1	94.18	99.76	104.85	117.93	107.51	108.5	82.25	101.86	97.53	106.73	67.04	99.18	90.98
Eno2_1	93.99	126.03	136.07	120.17	127.42	134.92	203.02	121.94	153.29	182.32	160.08	158.72	167.04
Tomm7_1	93.39	119.62	125.23	102.16	115.67	232.54	186.14	221.54	213.41	138.13	169.54	308.78	205.48
Spp1_1	93.34	38.04	27.82	87.75	51.2	61.04	47.22	97.03	68.43	32.55	17.85	62.3	37.57
Ewsr1_1	92.99	78.98	66.35	75.85	73.73	58.99	71.06	48.59	59.55	87.7	59.7	57.68	68.36
Dnaja4_1	92.86	79.78	77.82	70.84	76.15	79.5	105.36	55.82	80.23	105.15	78.99	84.84	89.66
Tom1l2_1	92.39	112.85	100.67	94.21	102.58	147.99	158.07	104.42	136.82	127.19	166.07	125.6	139.62
Grina_1	92.37	136.81	132.57	116.33	128.57	241.98	218.66	205.07	221.91	185.95	280.87	231.31	232.71
Cers1_1	92.31	106.99	92.96	78.97	92.97	257.98	151.15	161.21	190.11	105.27	304.45	188.21	199.31
Kif5c_1	92.28	159.28	148.33	131.04	146.22	18.54	53.39	32.5	34.81	50.87	40.61	32.86	41.44
Nsmf_1	92.01	101.79	96.36	83.55	93.9	408.99	214.75	296.78	306.84	173.67	534.38	247.94	318.67
Atp6v0a1_1	91.96	129.31	123.5	132.05	128.29	67.99	152.08	78.39	99.49	164.16	89.26	102.78	118.73
Gprc5b_1	91.82	68.99	46.21	56.06	57.09	30.95	43.57	20.92	31.81	41.49	29.04	26.57	32.37
Atp5j_1	91.43	84.5	90.34	77.44	84.09	137.99	110.29	180.3	142.86	86.63	110.47	167.47	121.52
Ube2g2_1	91.4	102.5	75.59	81.84	86.64	111.83	103.97	65.9	93.9	114.54	97.92	77.77	96.74
Ndufs3_1	90.92	116.67	121.19	114.64	117.5	152.73	152.68	184.12	163.18	169.27	138.67	174.65	160.86
Fyn_1	90.62	93.79	101.73	87.24	94.25	39.95	78.1	45.25	54.43	98.82	43.5	59.08	67.13
ENSMPUG00000014048_1	90.53	171.76	178.57	140.36	163.57	260.33	196.53	325.92	260.93	186.56	188.25	357.52	244.11
Atp5d_1	90.47	176.94	172.61	149.84	166.46	660.04	358.63	618.43	545.7	255.31	892.95	504.47	550.91
Dlg4_1	90.28	145.51	153.41	128.28	142.4	274.95	262.58	216.25	251.26	227.85	365.49	213.3	268.88
Gnb2_1	90.22	120.94	126.17	112.73	119.95	254.91	207.21	181.62	214.58	169.4	276.69	185.36	210.48
Uqcrc1_1	90.09	117.46	113.47	103.75	111.56	275.15	199.27	192.24	222.22	160.32	280.22	186.2	208.91
Myl6b_1	90.03	98.34	115.15	74.75	96.08	318.86	203.83	218.22	246.97	159.82	411.54	237.74	269.7
Prkcb_1	89.48	131.3	137.99	150.11	139.8	21.23	69.14	52.95	47.77	125.05	43.18	56.69	74.97
Lgi4_1	89.11	69.76	59.29	58.81	62.62	142.86	103.54	132.78	126.39	74.66	164.74	132.53	123.97
Eif4b_1	89	84.65	82.6	85.76	84.34	48.31	61.74	60.57	56.88	81.9	45.19	60.3	62.46
Ube2d3_1	88.95	88.27	93.39	97.11	92.92	43.19	68.33	74.93	62.15	73.48	40.99	67.39	60.62
Mfge8_1	88.93	66.82	70.1	46.46	61.13	124.37	129.14	57.34	103.62	47.85	102.44	120.72	90.34
Gabarap_1	88.62	116.72	133.31	116.3	122.11	249.49	192.26	193.06	211.6	174.26	225.02	224.03	207.77
Mff_1	88.58	84.49	89.38	91.23	88.37	46.95	62.75	92.85	67.51	81.27	37.92	70.84	63.34
ENSMPUG00000019141_1	88.45	63.97	87.52	83.89	78.46	209.7	125.55	168.04	167.76	113.2	177.07	224.32	171.53
Dld_1	88.01	81.46	80.21	95.16	85.61	37.34	49.01	64.31	50.22	43.12	32.75	50.35	42.07
Atp6v0d1_1	87.88	181.04	201.38	175.98	186.13	202.12	287.07	158.23	215.81	265.57	235.59	211.37	237.51
Map2k2_1	87.87	119.32	110.86	102.08	110.75	253.08	200.2	146.91	200.06	170.31	302.81	146.34	206.49
Cnp_1	87.84	85.01	44.07	155.75	94.94	272.32	135.28	151.18	186.26	140	159.68	91.1	130.26
ENSMPUG00000008535_1	87.77	72.01	68.64	94.01	78.22	67.55	60.77	59.72	62.68	79.86	45.34	57.73	60.97
Sri_1	87.57	105.91	116.76	108.28	110.32	45.55	84.63	77.69	69.29	92.74	47.71	86.85	75.77
Tmbim6_1	87.41	69.93	62.97	84.08	72.32	57.99	57.78	45.46	53.74	72.27	33.24	49.53	51.68
Dennd5a_1	87.39	81.87	70.78	82.9	78.52	35.74	61.13	29.77	42.21	88.82	39.77	39.68	56.09
Stub1_1	87.27	121.04	119.83	102.52	114.46	280.68	209.72	146.54	212.32	178.5	322.28	161.2	220.66
Tmem66_1	87.14	80.88	85.82	88.12	84.94	54.9	69.59	84.96	69.81	85.65	40.32	94.06	73.34
Gm20521_1	86.91	77.69	90.5	84.22	84.13	104.71	105.99	79.13	96.61	103.03	63.58	108.53	91.71
Dynll2_1	86.81	246.65	249.76	244.29	246.9	246.2	309.41	199.79	251.8	308.48	210.55	235.92	251.65
Adcy1_1	86.79	110.47	111.29	112.39	111.38	183.69	188.5	156.84	176.34	179.6	241.57	142.71	187.96
Dpysl2_1	86.72	98.15	87.34	105.3	96.93	24.87	61.17	35.63	40.55	92.63	32.27	47.25	57.38
Echs1_1	86.68	80.9	77.52	87.8	82.08	80.43	82.63	68.81	77.29	114.07	77.87	69.56	87.17
Gda_1	86.65	140.86	148.18	132.51	140.52	16.81	52.84	50.58	40.08	67.9	40.34	49.15	52.46
Egfl7_1	86.64	141.33	149.27	110.3	133.63	602.94	283.36	596.38	494.22	181.6	774.07	427.59	461.09
Cct2_1	86.63	79.56	84.23	97.38	87.06	55.08	56.34	115.16	75.53	63.89	39.72	76.07	59.89
Dbndd2_1	86.58	88.01	84.13	126.64	99.6	271.25	169.61	218.57	219.81	163.99	207.66	141.91	171.19
Sept2_1	86.14	82.51	76.26	97.73	85.5	40.97	51.26	34.21	42.15	67.86	36.02	36.71	46.87
Rgs4_1	86.13	123.95	132.24	145.37	133.85	53.14	89.17	170.63	104.31	164.45	48.18	106.04	106.22
Ndfip1_1	86.11	95.92	96.11	96.33	96.12	49.76	74.12	74.94	66.27	115.22	44.22	86.3	81.91
Dnajb2_1	86.03	88.38	70.82	96.12	85.1	209.89	125.24	106.43	147.19	116.36	163.71	92.95	124.34
Dpcd_1	85.84	110.69	132.33	113.99	119	186.92	173.18	182.7	180.93	171.43	205.18	228.58	201.73
Hsd17b11_1	85.83	32.1	19.13	25.21	25.48	16.65	11.83	22.8	17.09	9.11	10.37	19.05	12.84
Psmc6_1	85.7	78.25	73.3	90.89	80.81	49.58	54.93	105.79	70.1	42.26	37.26	107.93	62.48
Psmd2_1	85.7	97.16	96.22	93.9	95.76	63.27	97.53	54.3	71.7	121.12	66.7	72.71	86.84
Slc25a11_1	85.55	104.26	113.7	107.48	108.48	280.61	196.06	238.37	238.35	162.25	324.7	199.15	228.7
Atp6v1b2_1	85.35	80.91	78.54	91.75	83.74	30.84	54.22	41.33	42.13	89.06	29.65	45.11	54.6
ENSMPUG00000003304_1	85.35	88.86	81.23	96.58	88.89	346.58	170.41	143.25	220.08	134.56	417.26	121.91	224.58
Psma1_1	85.25	89.56	84.14	87.11	86.94	82.13	77.84	170.53	110.17	88.72	56.73	135.19	93.55
Cdc34_1	84.93	103.97	116.63	91.89	104.16	332.44	226.57	353	304	162.17	390.97	341.29	298.14
Reep5_1	84.77	97.39	82.76	105.08	95.08	30.32	43.71	60.11	44.71	40.82	25.02	36.8	34.22
Dctn1_1	84.7	101.01	95.05	92.65	96.24	69.91	129.36	64.07	87.78	131.73	83.77	88.4	101.3
Ppp3cb_1	84.69	96.99	102.64	100.05	99.89	30.32	63.63	61.73	51.89	91.38	40.45	66.62	66.15
Psip1_1	84.57	87.25	87.52	90.47	88.42	24.72	45.5	37.9	36.04	44.16	36.8	37.46	39.47
Rab15_1	84.53	122.9	123.81	109.24	118.65	104.8	172.63	72.27	116.57	161.95	105.49	116.65	128.03
Syt1_1	84.5	110.53	121.32	133.93	121.93	15.62	45.83	38.95	33.47	52.02	28.81	32.69	37.84
Ybx1_1	84.42	63.24	70.7	74.77	69.57	56.22	81.93	42.5	60.22	81.97	49.24	75.8	69
Tmem59l_1	84.35	155.64	170.35	134.38	153.46	269.47	287.12	226.73	261.11	221.6	329.49	286.78	279.29
Nckap1_1	84.31	106.2	104.03	116.08	108.77	27.72	49.03	65.26	47.34	46.45	31.04	51.02	42.84
Atp6ap1_1	84.06	106.02	110.67	104.02	106.9	151.47	172.48	178.38	167.44	151.45	150.52	184.77	162.25
ENSMPUG00000004124_1	83.91	144.93	171.98	144.55	153.82	434.86	247.34	377.11	353.1	202.16	432.64	404.63	346.48
Copa_1	83.59	84.15	80.72	95.33	86.73	32.07	52.2	34.89	39.72	81.71	37.42	39.4	52.84
ENSMPUG00000007687_1	83.45	0.87	1.81	4310.26	1437.65	1.74	2.16	8247.78	2750.56	3771.64	0.69	5.39	1259.24
Dnajc7_1	83.44	71.26	80.04	77.55	76.28	34.47	51.88	49.12	45.16	52.78	41.01	48.98	47.59
Klhdc2_1	83.44	75.87	76.12	72.92	74.97	47.4	63.32	109.44	73.39	75	40.82	88.7	68.17
Cyp51a1_1	83.37	71.55	87.31	91.86	83.57	32.57	52.98	68.43	51.33	59.86	26.74	58.6	48.4
ENSMPUG00000019924_1	83.27	165.92	174.88	158.25	166.35	281.47	231.79	206.78	240.01	232.04	271.01	254.54	252.53
Agap2_1	83.19	121.88	130.68	104.65	119.07	221.46	226.38	168.51	205.45	195.79	310.38	180.12	228.76
Rap1gap2_1	83.13	110.19	116.98	103.3	110.16	70.48	156.55	64	97.01	142.89	84.99	91.13	106.34
Gnptg_1	83.12	98.2	99.96	91.43	96.53	190.95	148.52	159.9	166.45	125.42	197.45	133.1	151.99
Actr1a_1	83.09	91.91	90.04	98.09	93.35	72.1	104.17	66.69	80.99	123.52	68.78	90.75	94.35
Vps35_1	83.05	78.31	77.52	93.82	83.22	24.35	36.74	48.57	36.55	35.8	30.02	36.03	33.95
Cryab_1	83.02	52.83	29.49	84.97	55.77	167.87	77.43	61.59	102.3	76.22	104.88	46.42	75.84
ENSMPUG00000007157_1	83.01	109.26	100.68	84.67	98.2	369.75	192.22	316.98	292.98	137.17	463.33	257.79	286.1
Klc2_1	82.91	103.53	99.82	91.05	98.14	163.42	163.56	142.19	156.39	156.87	196.51	155.27	169.55
Cct8_1	82.71	65.02	72.31	73.63	70.32	40.38	49.08	59.3	49.59	53.55	35.15	55.14	47.95
Prpf19_1	82.67	106.65	101.93	95.19	101.26	107.52	137.71	71.74	105.66	134.41	106.62	101.03	114.02
Hnrnpl_1	82.66	92.69	82.79	77.1	84.19	82.3	98.85	55.76	78.97	100.88	75.07	85.63	87.19
ENSMPUG00000004231_1	82.27	84.27	88.55	86.66	86.49	33.98	53.51	57.74	48.41	52.24	37.37	63.44	51.02
Cyp4v2_1	82.19	47.68	33.78	35.21	38.89	8.46	10.22	7.93	8.87	7.28	11.27	7.09	8.55
Wdr83os_1	81.73	170.97	180.99	128.82	160.26	335.88	280.13	209.04	275.02	219.63	396.72	258.23	291.53
C21orf33_1	81.65	90.19	83.76	75.16	83.04	323.9	155.99	300.96	260.29	119.91	326.88	215.65	220.81
Golm1_1	81.59	68.12	78.01	72.15	72.76	23.81	50.42	27.48	33.9	57.52	25.01	37.74	40.09
Pink1_1	81.53	81.88	75.32	84.33	80.51	104.3	129.85	75.72	103.29	112.69	90.06	86.98	96.58
ENSMPUG00000011384_1	81.51	108.6	94.97	91.87	98.48	339.74	190.52	283.74	271.33	148.57	407.09	231.54	262.4
Tceb1_1	81.43	136.24	142.55	136.06	138.28	99.88	125.76	162.7	129.45	106.92	80.49	161.25	116.22
Pithd1_1	81.41	105.6	113.34	92.85	103.93	71.3	100.96	82.22	84.83	123.77	66.68	93.06	94.5
Ubqln1_1	81.33	90.37	88.76	95.46	91.53	24.76	48.37	47.06	40.06	60.94	33.64	46.67	47.08
Hadha_1	80.98	61.79	52.7	62.71	59.07	41.99	45.02	24.06	37.02	62.35	38.95	31.09	44.13
Ctsf_1	80.96	92.33	83.69	81.06	85.7	154.17	137.15	97.26	129.53	103.24	141.48	104.03	116.25
Itm2c_1	80.93	72.86	78.35	69.9	73.7	131.64	125.04	193.2	149.96	108.85	129.42	188.09	142.12
ENSMPUG00000016579_1	80.9	132.04	137.83	112.23	127.37	86.63	165.82	70.59	107.68	146.79	99.15	130.82	125.59
Tbcb_1	80.78	111.48	119.1	106.42	112.33	248.38	166.68	152.64	189.23	158.13	202.88	178.37	179.8
Fgfr3_1	80.58	58.88	52.43	42.62	51.31	76.39	45.89	37.92	53.4	23.1	56.72	49.72	43.18
Map7d1_1	80.55	98.78	98.12	91.06	95.98	149.23	157.54	95.39	134.05	131.09	157.9	131.64	140.21
Pdhb_1	80.5	77.31	82.6	89.79	83.23	61.04	60.61	113.51	78.39	85.63	30.59	86.24	67.48
Arnt2_1	80.47	75.61	75.22	79.11	76.65	94.78	115.95	61.36	90.7	101.92	126.78	71.9	100.2
Ak1_1	80.39	133.64	141.89	122.96	132.83	299.14	234.2	216.98	250.11	217.15	330.59	221.79	256.51
Vim_1	80.3	27.9	27.55	26.57	27.34	32.77	38.15	21.26	30.73	27.36	22.75	39.88	29.99
Zranb2_1	80.1	45.16	41.74	61.08	49.33	13.92	22.67	27.02	21.2	17.62	13.08	26.57	19.09
Vps4a_1	80.06	97.3	99.45	86.47	94.41	89.77	116.12	60.11	88.67	128.23	90.96	85.95	101.72
Emc7_1	80.05	89.95	93.35	91.27	91.53	70.21	80.93	110.39	87.18	88.76	41.41	141.53	90.57
Hsd17b10_1	79.95	61.73	64.74	55.65	60.7	205.34	100.79	155.15	153.76	88.55	210.58	124.78	141.3
Clstn3_1	79.65	135.69	152.28	135.63	141.2	97.66	206.37	120.76	141.6	185.02	115.84	174.66	158.51
Atp5o_1	79.61	106.02	104.52	105.67	105.4	160.22	118.51	231.32	170.02	112.85	103.97	202.46	139.76
Atp2b2_1	79.59	129.03	116.15	130.03	125.07	22.59	60.65	56.02	46.42	126.24	44.2	49.49	73.31
Ap2b1_1	79.27	86.7	80.32	95.72	87.58	24.31	41.74	31.28	32.44	68.65	31.78	31.47	43.96
Clk1_1	79.27	24.03	21.61	38.18	27.94	16.01	17.69	29.91	21.2	14.46	8.65	34.95	19.36
ENSMPUG00000016248_1	79.17	79.57	76.84	80.89	79.1	113.97	79.9	153.15	115.67	98.97	67.29	122.14	96.13
Dlg2_1	79.06	50.11	48.48	58.4	52.33	8.67	20.46	14.87	14.67	28.54	18.56	14.17	20.42
Nsfl1c_1	79.02	71.02	70.27	67.22	69.5	87.87	90.05	82.05	86.66	95.61	67.61	91.58	84.93
Efemp1_1	79	42.08	32.39	31.3	35.26	12.46	13.39	10.31	12.06	7.65	11.16	13.24	10.68
Scg3_1	78.98	82.28	95.58	105.67	94.51	29.15	58.96	55.06	47.72	40.7	34.52	63.86	46.36
Slc25a23_1	78.94	111.1	121.14	91.66	107.97	178.8	211.35	112.5	167.55	152.13	255.09	155.78	187.67
Arl8b_1	78.88	100.05	98.54	113.11	103.9	25.28	57.6	48.34	43.74	72.1	27.31	52.69	50.7
Acat1_1	78.81	100.27	94.71	104.57	99.85	113.65	102.76	116.24	110.88	130.82	87.31	107.41	108.51
Rnf157_1	78.81	100.64	86.68	74.71	87.34	84.05	126.96	63.55	91.52	117.7	103.64	79.8	100.38
Cops4_1	78.76	77.19	80.13	87.53	81.62	44	54.08	87.01	61.7	47.72	34.3	88.71	56.91
Arf5_1	78.7	185.45	194.54	142.73	174.24	530.21	348.96	619.92	499.69	265.23	677.12	504.35	482.23
Slc12a5_1	78.47	141.04	131.49	136.91	136.48	61.55	144.48	106.22	104.08	175.05	82.66	123.29	127
Ncdn_1	78.45	96.76	89.26	80.72	88.91	118.52	134.23	127.52	126.76	116.23	154.72	161.98	144.31
Ube2v2_1	78.23	97.48	82.41	104.46	94.79	31.9	47.83	100.33	60.02	46.81	31.21	98.57	58.86
Tspan7_1	78.07	104.53	105.77	99.28	103.19	80.35	152.94	84.34	105.88	127.92	74.23	121.14	107.76
Slc15a2_1	78.03	48.88	47.28	60.32	52.16	18.95	19.24	25.28	21.16	17.7	12.74	20.39	16.95
Atp5g1_1	77.98	93.31	92.91	82.38	89.54	331.25	170.36	295.42	265.68	142.97	390.04	251.59	261.53
Pfdn6_1	77.97	136.05	149.39	119.56	135	334.94	254.52	184.89	258.12	186.65	365.17	283.27	278.36
Nt5c3b_1	77.96	92.68	97.22	88.62	92.84	208.58	142.85	195.31	182.25	147.74	191.44	139.33	159.5
Camkv_1	77.84	123.79	136.93	109.17	123.3	114.43	197.24	86.3	132.66	170.77	137.8	127.31	145.29
Cap2_1	77.84	117.08	131.94	101.63	116.89	31.35	77.49	53.68	54.17	82.89	48.25	73.88	68.34
Sv2a_1	77.79	114.94	117.57	120.17	117.56	60.88	153.05	84.16	99.36	158.8	72.57	110.82	114.07
Gls_1	77.45	72.93	71.43	90.45	78.27	18.45	40.08	59.19	39.24	59.1	21.39	40.78	40.42
Jam2_1	77.45	76.91	77.4	80.25	78.19	60.86	52.21	64.19	59.09	53.5	46.21	58.51	52.74
Eif3g_1	77.44	88.46	88.11	79.3	85.29	155.48	142.93	71.45	123.29	114.19	143.82	107.16	121.72
Prkar1b_1	77.41	93.38	93.66	87.38	91.47	131.06	157.12	143.2	143.79	145.97	138.3	137.53	140.6
Krtcap2_1	77.35	103.94	97.75	92.84	98.18	299.61	179.14	248.6	242.45	123.43	277.06	248.2	216.23
Hars_1	77.23	81	74.53	78.97	78.17	48.2	66.81	49.17	54.73	98.66	53.06	56.5	69.41
Rpn1_1	77.22	76.75	76.49	71.67	74.97	49.27	67.54	43.19	53.33	88.82	36.08	59.25	61.38
Ccdc104_1	77.18	92.47	98.86	87.15	92.83	44.33	74.08	104.06	74.15	81.4	43.45	88.41	71.09
Rpl38_1	77.07	717.64	840.29	591.27	716.4	2306.45	1554.35	1994.27	1951.69	1080.58	2342.83	2184.35	1869.25
Mmd_1	77.05	75.95	104.69	89.11	89.92	29.01	64.68	77.96	57.22	91.34	28.79	77.62	65.91
ENSMPUG00000014179_1	76.91	0.81	1.29	1.6	1.24	2.18	0.51	2.8	1.83	1.19	1.89	2.7	1.92
Hnrnph3_1	76.83	51.75	44.27	54.97	50.33	20.72	32.52	25.15	26.13	24.6	25.04	32.48	27.37
Cetn2_1	76.8	69.13	73.13	72.38	71.54	69.38	62.15	104.88	78.8	64.73	53.31	95.93	71.32
Aifm3_1	76.62	76.8	61.36	53.73	63.97	171.23	100.6	77.31	116.38	83.01	213.42	75.39	123.94
ENSMPUG00000006250_1	76.55	129.43	136.9	119.2	128.51	40.32	85.24	67.07	64.21	124.43	51.45	82.18	86.02
Tmed2_1	76.35	83.53	67.96	88.72	80.07	30.05	46.13	45.06	40.42	72.06	25.63	41.34	46.34
Ndufa9_1	76.26	87.21	78.66	73.25	79.7	81.68	80.09	56.7	72.82	97.59	74.18	80.77	84.18
Rpl23_1	76.26	67.78	77.68	74.34	73.26	102.61	86.95	139.58	109.71	88.43	69.78	148.65	102.29
Oaz2_1	75.93	71.83	75.65	64.6	70.7	102.81	96.77	74.07	91.22	97.54	81.3	79.88	86.24
Fads1_1	75.92	44.63	36.6	38.48	39.9	16.46	20.79	11.6	16.28	25.22	16.05	20.22	20.5
Sec61g_1	75.89	90.49	72.93	69.84	77.75	166.67	102.23	150.94	139.95	83.25	189.16	131.84	134.75
Hagh_1	75.86	105.6	111.62	93.67	103.63	159.91	153.32	105.68	139.63	141.53	147.7	136.07	141.77
Cacng7_1	75.59	103.6	91.46	79.27	91.44	236.77	159.7	185	193.83	129.21	299.31	180.37	202.96
Ociad2_1	75.57	85.93	83.08	86.45	85.15	81.5	84.35	89.06	84.97	111.94	67.8	86.07	88.61
Spag7_1	75.51	108.43	109.26	100.6	106.1	308.25	185.75	219.18	237.73	165.47	295.96	188.74	216.72
Anxa6_1	75.34	61.14	63.97	68.06	64.39	47.51	67.64	51.21	55.45	90.51	47.55	52.02	63.36
Msn_1	75.23	27.89	32.54	29.52	29.98	19.88	26.68	9.28	18.61	24	12.83	20.12	18.98
Ube2q1_1	75.23	94.66	100.58	95.95	97.07	95.95	126.22	87.67	103.28	130.11	72.14	105.82	102.69
ENSMPUG00000004862_1	75.13	81.51	72.16	79.9	77.86	45.75	65.19	52.77	54.57	100.92	42.68	54.24	65.95
Ndufa10_1	75.07	91.67	95.27	95.21	94.05	90.89	101.76	80.01	90.89	138.07	74.65	98.42	103.72
Gsn_1	75.04	20.79	14.64	22.1	19.17	35.86	46.2	16.14	32.73	22.3	31.69	31.09	28.36
Gja1_1	74.96	28.06	20.77	24.73	24.52	5.86	7.62	4.43	5.97	5.63	4.26	5.96	5.28
Sod2_1	74.95	56.62	51.1	52.77	53.5	22.83	36.06	37.31	32.07	36.16	21.92	47.78	35.29
Matr3_1	74.94	63.14	61.31	69.26	64.57	18.98	28.95	40.12	29.35	26.28	22.31	34.01	27.53
Rab11a_1	74.82	69.63	78.97	77.13	75.25	41.57	54.79	67.07	54.48	64.89	38.25	65.99	56.38
Sat1_1	74.61	16.14	18.79	17.55	17.49	21.6	23.6	24.64	23.28	23.17	14.75	34.89	24.27
Mdh2_1	74.58	107.62	100.38	96.37	101.46	213.42	165.09	165.98	181.5	154.96	188.13	159.18	167.42
Zmynd11_1	74.56	82.92	84.06	92.01	86.33	16.09	42.07	24.38	27.52	50.22	27.18	26.43	34.61
Vps28_1	74.51	139.96	142.84	110.05	130.95	397.52	254.13	280.43	310.69	187.81	447.91	293.52	309.75
Txnl1_1	74.45	56.55	64.46	67.88	62.96	32.71	50.93	57.5	47.05	55.93	32.93	53.38	47.41
Usf1_1	74.41	73.79	77.37	71.44	74.2	157.46	130.56	79.64	122.55	111.95	171.81	85.62	123.13
Rab2b_1	74.37	76.77	61.37	92.66	76.93	39.88	52.69	54.54	49.04	70.02	35.58	44.16	49.92
Stip1_1	74.34	65.16	66.75	63.75	65.22	40.22	54.42	38.47	44.37	77.16	43.58	41.92	54.22
Rogdi_1	74.3	145.26	138.36	114.17	132.59	256.97	211.99	174.85	214.6	173.05	343.96	184.6	233.87
Rpn2_1	74.28	66.34	58.04	66.22	63.53	34.75	42.93	32.76	36.81	61.68	31.42	34.27	42.46
Hdhd2_1	74.26	71.35	59.55	74.34	68.42	27.57	43.24	37.67	36.16	60.32	31.55	35.36	42.41
Syn2_1	74.22	85.59	90.41	96.83	90.94	31.94	87.12	50.35	56.47	118.38	46.67	61.68	75.58
Chmp2a_1	74.07	112.91	124.6	112.87	116.79	184.54	137.83	151.61	157.99	149.7	157.8	184.46	163.99
Cyc1_1	74.01	105.72	96.11	87.37	96.4	329.67	190.04	331.58	283.76	144.55	353.15	268.03	255.24
Timm13_1	73.97	130.26	169.48	121.67	140.47	700.93	376.49	614.22	563.88	216.48	921.89	589.35	575.91
Csrp1_1	73.85	65.58	55.31	66.02	62.3	154.18	109.43	57.19	106.93	69.02	145.19	71.56	95.26
Reep2_1	73.75	105.01	124.02	104.17	111.06	168.93	171.17	178.72	172.94	161.41	185.44	169.48	172.11
Mgll_1	73.59	112.82	99.34	88.27	100.14	126.66	137.71	83.71	116.03	105.81	127.16	106.29	113.08
Cacnb3_1	73.57	108.21	118.54	95.76	107.5	190.61	192.91	115.22	166.24	176.13	287.7	132.1	198.64
Akt3_1	73.39	88.74	93.39	94.92	92.35	15.54	43.56	29.59	29.56	69.07	27.7	34.28	43.68
ENSMPUG00000001240_1	73.3	81.98	80.75	79.57	80.77	65.9	75.23	56.51	65.88	95.37	63.15	68.7	75.74
Arpc4_1	73.17	79.83	82.05	70.08	77.32	140.18	117.52	106.72	121.47	104.52	135.24	102.15	113.97
Tubb4a_1	73.11	93.01	87.53	122.07	100.87	161.1	175.56	137.7	158.12	139.75	149.09	129.7	139.51
ENSMPUG00000006951_1	73.06	102.9	109.26	108.83	107	70.71	103.69	65.79	80.06	135.15	54.99	86.99	92.38
Mea1_1	73.02	83.13	90.26	69.31	80.9	134.26	119.94	118.24	124.15	118.25	149.52	137.95	135.24
Cyb5r1_1	72.83	57.29	49.43	64.73	57.15	49.29	49.18	37.96	45.47	84.91	49.59	36.38	56.96
Caprin1_1	72.79	55.36	50	63.88	56.41	17.51	28.05	27.97	24.51	32.77	20.89	23.07	25.58
ENSMPUG00000016210_1	72.77	88.26	79.05	89.63	85.65	26.31	39.53	35.89	33.91	48.62	29.55	32.14	36.77
Aldh7a1_1	72.61	64.59	46.88	51.63	54.37	48.83	43.19	27.93	39.98	53.28	43.47	35.67	44.14
Evl_1	72.61	143.13	149.07	123.34	138.51	319.66	269.68	186.68	258.67	219.77	365.34	227.26	270.79
C6orf106_1	72.59	50.59	46.62	44.9	47.37	41.29	61.59	28.59	43.82	69.77	29.52	41.44	46.91
Ncs1_1	72.54	93.13	94.1	79.4	88.88	200.24	182.69	106.61	163.18	137.18	276.97	130.74	181.63
Pih1d1_1	72.42	73.31	78.16	70.35	73.94	133.5	118.5	58.32	103.44	106.02	165.35	93.78	121.72
Mien1_1	72.3	125.17	116.91	105.37	115.82	301.95	206.41	200.41	236.26	185.42	355.53	236.37	259.1
Gde1_1	72.12	78.07	79.15	80.03	79.08	44.02	55.13	72.43	57.19	98.69	35.34	66.02	66.68
Tubb_1	71.88	85.13	91.59	83.98	86.9	61.26	97.09	71.51	76.62	107	47.15	94.43	82.86
Timm17a_1	71.8	53.86	46.86	55.53	52.09	32.85	39.06	58.27	43.39	43.34	31.11	53.57	42.68
Copg1_1	71.7	68.74	61.68	79.05	69.83	31.08	45.55	36.38	37.67	83.12	30.91	33.56	49.2
Hk1_1	71.7	72.7	82.34	75.12	76.72	39.17	85.81	44.31	56.43	96.25	45.3	65.71	69.09
Sarnp_1	71.51	76.09	78.6	76.73	77.14	71.53	67.97	103.59	81.03	60.9	44.29	120.92	75.37
Lancl1_1	71.41	67.45	60.34	72.08	66.62	13.88	29.44	21.78	21.7	57.36	22.9	27.41	35.89
Aars_1	71.39	65.48	60.95	71.98	66.14	39.92	61.37	34.91	45.4	83.43	39.21	47.81	56.82
Rpl7l1_1	71.37	81.76	74.45	84.76	80.32	32.41	54.95	45.05	44.14	66.15	35.46	55.47	52.36
Sh3glb2_1	71.27	97.79	91.81	79.62	89.74	182.18	156.51	210.36	183.01	129.63	218.8	190.02	179.48
Atxn10_1	71.21	85.84	92.09	99.64	92.52	43.84	71.83	61.52	59.06	106.98	45.68	69.56	74.07
St13_1	71.01	36.06	30.31	36.73	34.36	9.68	15.92	12.49	12.69	22.94	10.99	11.05	15
Myo5a_1	70.93	73.61	69.07	79.73	74.14	10.84	23.61	22.49	18.98	23.22	26.92	13.42	21.19
Agpat3_1	70.77	97.25	94.77	89.83	93.95	98.92	132.03	84.21	105.05	105.06	90.9	118.85	104.93
Prelid1_1	70.65	106.15	114.56	93.37	104.69	299	213.81	176.82	229.88	163.3	354.72	173.12	230.38
Hnrnpm_1	70.63	60.03	54.43	58.24	57.57	42.85	49.2	35.46	42.5	58.39	36.56	45.16	46.7
Lsamp_1	70.55	58.15	54.62	61.51	58.09	14.8	24.83	17.02	18.88	20.93	17.77	20.49	19.73
Nono_1	70.55	60.93	55.08	63.91	59.97	33.05	42.19	31.54	35.59	60.19	34.02	32.54	42.25
Nipsnap1_1	70.54	86.69	88.51	78.58	84.59	87.41	95.91	63.03	82.12	117.35	78.75	81.19	92.43
Gabbr2_1	70.49	127.62	120.71	130.72	126.35	28.31	78.48	50.9	52.56	125.18	54.81	58.51	79.5
Taldo1_1	70.42	80.06	68.51	67.22	71.93	146.02	104.41	73.82	108.08	100.29	116.59	100.92	105.93
Ppme1_1	70.4	88.88	89.46	84.7	87.68	55.99	96.42	55.88	69.43	106.2	57.34	76.99	80.17
Rapgef4_1	70.33	56.15	52.08	61.11	56.45	13.13	26.26	22.32	20.57	26.16	16.41	17.47	20.01
ENSMPUG00000009478_1	70.26	77.83	77.48	70.64	75.31	114.05	123.53	92.24	109.94	107.89	127.11	105.55	113.52
Uba1_1	70.24	97.06	75.64	91.37	88.02	87.53	125.32	69.98	94.28	114.96	91.17	93.17	99.77
Crat_1	70.13	77.39	67.22	64.46	69.69	148.89	127.57	83.93	120.13	95.9	180.18	101.24	125.77
Ap2a1_1	69.97	119.12	116.87	100.74	112.24	139.13	183.82	120.09	147.68	139.88	158.59	173.17	157.21
Syt5_1	69.87	164.53	170.97	131.65	155.72	256.39	266.12	211.02	244.51	201.88	287.11	263.82	250.93
Arhgap44_1	69.65	83.04	102.69	88.29	91.34	79.5	150.12	84.58	104.73	141.47	86.46	117.19	115.04
Ogt_1	69.61	32.78	30.03	42.51	35.11	5.95	13.31	14.53	11.26	11.07	8.47	9.85	9.8
Sgtb_1	69.49	88.27	82.12	100.33	90.24	14.55	35	33.84	27.79	32.26	23.14	29.66	28.35
C19orf53_1	69.48	97.69	99.06	91.94	96.23	253.2	159.68	268.27	227.05	150.82	343.07	224.44	239.45
Ubxn4_1	69.48	61.82	55.75	68.87	62.15	32.05	37.88	39.69	36.54	34.86	27.99	31.01	31.29
Stk25_1	69.43	82.82	86.22	72.23	80.42	148.66	137.52	102.78	129.65	112.38	192.26	102.74	135.79
Ckmt1_1	69.38	68.13	72.2	59.63	66.65	80.23	95.12	72.2	82.51	95.74	83.8	90.25	89.93
Ubxn1_1	69.32	89	92.5	81.68	87.73	196.81	162.57	78.35	145.91	120.89	178.11	114.96	137.99
Cntn1_1	69.18	57.33	56.21	68.98	60.84	10.17	22.54	19.12	17.28	14.83	14.97	13.89	14.56
Rpl22l1_1	69.04	128.71	120.29	107.44	118.81	209.4	143.54	243.65	198.86	120.51	192.46	263.64	192.2
Kcnip2_1	69.02	88.28	86.79	74.01	83.03	67.51	80.96	52.77	67.08	103.02	59.58	65.37	75.99
Scarb2_1	68.98	57.96	50.12	78.9	62.33	31.18	37.6	35.9	34.89	47.82	18.14	32.84	32.93
Psmc2_1	68.9	86.48	89.88	99.82	92.06	51.19	64.13	76.53	63.95	70.03	45.61	60.74	58.79
Csnk1g2_1	68.87	80.49	88.36	69.41	79.42	269.32	178.53	217.19	221.68	129.29	360.79	161.85	217.31
Hla-Dra_1	68.76	12.04	5.25	21.03	12.77	16.77	22.33	10.67	16.59	15.11	6.35	11.77	11.08
Rps3_1	68.68	78.3	81.7	66.34	75.45	162.18	134.29	87.18	127.88	108.75	186.54	118.3	137.86
Serbp1_1	68.54	65.85	66.81	70.61	67.76	34.16	45.59	40.6	40.12	49.99	28.97	37.47	38.81
Scg5_1	68.47	74.68	76.12	78.94	76.58	64.61	73.95	70.13	69.56	97.69	57.53	80.15	78.46
Flot1_1	68.46	75.81	84.13	73.31	77.75	77.61	87.08	71.53	78.74	111.28	75.23	80.12	88.88
Aes_1	68.45	102.55	117.33	88.3	102.72	325.95	211.4	275.93	271.09	167.68	384.48	231.25	261.13
Eps15_1	68.26	67.82	66.46	83.62	72.63	16.14	33.06	21.14	23.44	30.98	21.69	20.32	24.33
C1qbp_1	68.23	110.59	118.18	94.97	107.92	239.12	182.02	183.81	201.65	156.41	236.15	172.02	188.19
Cxcl10_1	68.08	0.15	0.22	0.32	0.23	0.88	2.53	2.89	2.1	0.45	1.07	2.71	1.41
Tspan5_1	67.97	81.73	77.36	77.56	78.89	35.39	69.13	55.62	53.38	88.29	32.85	67.77	62.97
Ttc3_1	67.79	50.45	43.42	58.18	50.68	7.18	16.42	16.67	13.43	11.82	16.9	9.69	12.8
Slc9a3r2_1	67.71	58.95	46.61	44.81	50.12	159.16	97.66	118.02	124.94	73.99	160.39	107.49	113.96
Commd4_1	67.68	85.78	74.9	66.06	75.58	288.83	142.92	249.28	227.01	103.25	320.86	208.35	210.82
Myh10_1	67.66	66.04	72.05	71.76	69.95	15.34	40.5	26.73	27.52	70.42	28.03	31.28	43.25
Tppp3_1	67.57	46.63	47.25	48.92	47.6	87.51	67.38	46.62	67.17	61.38	88.44	52.68	67.5
Ergic3_1	67.37	52.82	52.05	49.07	51.31	74.17	72.18	43.69	63.35	60.39	71.39	59.56	63.78
Pin1_1	67.36	73.17	78.1	63.32	71.53	217.78	128.98	178.35	175.04	111.16	294.52	145.59	183.76
Cirbp_1	67.28	74.13	63.75	83.62	73.83	86.89	91.18	57.96	78.68	109.06	64.63	79.96	84.55
Map1lc3a_1	67.26	78.05	85.04	77.73	80.27	255.73	169.86	237.42	221	120.36	318.96	219.21	219.51
Canx_1	66.81	54.68	53	59.5	55.73	15.03	30.99	22.49	22.84	33.44	15.54	25.04	24.68
Tusc3_1	66.79	69.71	94.25	83.97	82.64	43.89	69.89	87.85	67.21	78.82	37.03	92.98	69.61
Calcoco2_1	66.75	49.73	45.19	55.73	50.21	32.52	32.26	28.66	31.15	45.27	29.12	24.3	32.9
Mbnl2_1	66.75	41.92	36.9	50.28	43.03	4.81	15.07	11.85	10.58	14.59	10.6	8.6	11.26
Chpt1_1	66.56	51.96	53.17	48.17	51.1	52.31	43.59	68.09	54.66	40.24	32.97	60.77	44.66
Pitpna_1	66.55	95.86	99.36	92.09	95.77	44.3	90.21	48.63	61.05	118.68	52.09	70.99	80.59
ENSMPUG00000011426_1	66.42	78.68	67.14	66.73	70.85	67.36	77.6	41.1	62.02	85.05	65.47	65.04	71.85
Hdac5_1	66.38	72.59	85.21	61.52	73.11	232.09	173.48	139.94	181.84	108.24	311.37	135.19	184.93
Mobp_1	66.37	9.85	12.52	41.36	21.24	16.57	14.62	11.21	14.13	18.12	9.52	4.74	10.79
Nbr1_1	66.31	63.2	53.4	68.96	61.85	16.85	30.48	20.96	22.76	48.35	24.89	22.1	31.78
Ppp2r2b_1	66.19	59.08	58.42	61.04	59.51	27.64	40.31	36.31	34.76	54.29	25.92	40.3	40.17
Psme1_1	66.11	54.25	46.9	49.75	50.3	78.53	59.9	52.9	63.78	58.57	71.56	65.2	65.11
ENSMPUG00000009107_1	66.08	71.54	69.96	70.04	70.51	77.55	86.5	80.62	81.56	94.68	71.59	94.79	87.02
Tm9sf3_1	65.98	70.72	67.94	78.68	72.45	15.69	35.61	27.72	26.34	31.92	16.7	30.07	26.23
Adcy2_1	65.96	96.58	110.51	103.29	103.46	38.02	77.78	46.55	54.12	113.49	45.29	55.92	71.56
Tmem147_1	65.84	104.36	111.92	93.85	103.38	431.01	217.49	339.81	329.44	160.05	471.47	312.97	314.83
Fkbp4_1	65.8	73.06	73.86	55.4	67.44	78.82	103.41	49.27	77.17	81.24	69.53	88.52	79.76
ENSMPUG00000001297_1	65.7	66.68	68.84	58.78	64.77	167.8	125.48	82.54	125.27	98.03	179.64	110.81	129.49
Blvra_1	65.57	68.82	67.27	65.6	67.23	52.9	65.18	88.17	68.75	74.34	48.66	96.28	73.09
Wdr82_1	65.54	80.56	74.8	75.9	77.09	24.93	49.29	28.16	34.13	73.78	30.07	35.12	46.33
Supt4h1_1	65.48	125.29	125.48	120.04	123.6	339.67	189.85	352.84	294.12	186.53	315.44	284.52	262.16
Map2_1	65.44	57.37	51.46	63.17	57.33	7.94	15.88	14.91	12.91	15.13	25.87	11.07	17.36
Cldnd1_1	65.43	23.06	24.5	47.74	31.77	16.79	21.35	39.64	25.93	19.3	8.75	24.2	17.42
Ddost_1	65.42	85.12	68.18	79.22	77.5	76.7	95.53	65.06	79.1	92.47	70.66	78.14	80.42
Nadk2_1	65.41	48.68	46.24	49.9	48.27	13.14	23.48	14.86	17.16	16.99	15.04	17.2	16.41
Tmed9_1	65.3	55.92	56.48	52.64	55.02	82.83	80.99	59.13	74.32	70.46	78.13	78.52	75.71
Pdia6_1	65.18	72.42	69.37	69.58	70.46	37.32	58.04	35.9	43.75	77.44	35.54	50.4	54.46
Csnk2b_1	65.17	87.73	85.05	79.86	84.21	142.71	137.02	109.56	129.76	111.47	135.3	123.67	123.48
Atp5i_1	64.97	358.47	419.96	330.15	369.53	920.62	728.18	1010.82	886.54	529.69	1167.67	1061.13	919.5
Vdac3_1	64.95	71.89	73.01	76.03	73.64	51.06	56.84	97.86	68.59	65.57	36.65	93.46	65.22
ENSMPUG00000003423_1	64.94	173.29	199.67	181.1	184.69	412.24	334.7	458.72	401.89	320.47	378	416.44	371.63
Epn1_1	64.88	89.94	85.54	73.84	83.11	195.16	138.51	143.18	158.95	115.46	241.71	162.75	173.31
Dync1i1_1	64.82	99.47	97.06	103.06	99.86	38.59	69.21	63.92	57.24	123.46	51.51	62.55	79.17
Adrbk1_1	64.8	81.57	83.63	70.26	78.48	209.13	170.69	131.45	170.43	127.18	265.64	139.51	177.44
Limch1_1	64.76	50.68	49.34	58.19	52.74	9	16.11	10.86	11.99	15.43	14.99	9.27	13.23
Polr2e_1	64.71	80.49	79.91	75.04	78.48	250.08	153.9	213.44	205.81	105.64	287.86	185.11	192.87
Wbscr17_1	64.64	95.82	106.81	85.05	95.89	95.82	152.75	94.68	114.42	137.22	125.19	111.58	124.66
ENSMPUG00000002088_1	64.59	9.49	6.58	13.81	9.96	17.48	20.68	14.65	17.6	15.5	11.95	18.08	15.17
Ypel3_1	64.55	199.79	183.45	142.75	175.33	441.92	316.39	273.74	344.02	278.5	568.85	288.73	378.7
Pde2a_1	64.43	133.59	134.61	106.48	124.89	125.32	176.94	85.21	129.16	164.56	158.2	115.43	146.06
Kif5b_1	64.29	60.39	45.64	57.33	54.45	9.65	20.88	16.16	15.56	14.46	16.64	8.67	13.26
U2af2_1	64.29	78.87	70.54	70.01	73.14	112.67	112.34	69.14	98.05	97.17	115.08	93.41	101.89
Scd_1	64.05	43.78	47.96	54.72	48.82	12.1	28.47	12.05	17.54	36.82	16.16	17.79	23.59
Aqp4_1	63.93	27.43	24.85	31.63	27.97	4.76	7.44	3.62	5.27	3.04	6.88	2.81	4.24
ENSMPUG00000006166_1	63.93	165.2	167.87	139.34	157.47	639.13	380.94	309.76	443.28	243.98	893.87	384.22	507.36
Mrps21_1	63.86	131.65	141.83	126.67	133.38	290.14	211.59	294.99	265.58	169.1	326.88	315.68	270.55
Fam206a_1	63.8	71.26	65.3	70.94	69.17	27.1	39.57	38.08	34.91	53.82	34	41.6	43.14
Stx1a_1	63.75	167.88	177.26	147.4	164.18	253.05	304.59	194.15	250.6	265.31	329.14	236.25	276.9
ENSMPUG00000019948_1	63.69	80.31	85.78	109.65	91.91	30.19	61.72	84.99	58.96	46.76	33.91	64.54	48.4
Gripap1_1	63.69	66.6	68.31	59.01	64.64	38.67	57.45	33.95	43.35	69.08	44.71	42.49	52.09
Kxd1_1	63.68	90.06	90.81	77.41	86.09	119.18	115.86	70.04	101.7	118.59	120.05	83.98	107.54
Mast3_1	63.65	84.18	73.83	70.37	76.12	75.07	106.7	66.54	82.77	100.81	110.25	85.85	98.97
Ndfip2_1	63.64	93.51	97.57	103.02	98.03	28.43	53.42	72	51.29	57.66	21.66	63.45	47.59
Atp6v1a_1	63.53	58.43	56.54	71.6	62.19	11	27.95	21.79	20.25	27.23	15.83	20.99	21.35
Zc3h15_1	63.43	57.39	58.63	67.52	61.18	23.81	36.51	44.65	34.99	32.45	21.11	45.3	32.95
Chmp4b_1	63.4	70.32	69.06	67.98	69.12	49.63	67.8	40.66	52.69	88.23	45.15	55.48	62.95
Ahcyl2_1	63.34	59.78	62.45	58.09	60.1	14.3	29.2	14.34	19.28	31.11	18.21	17.04	22.12
Smarca2_1	63.34	72.56	72.72	66.24	70.51	21.86	40.9	28.27	30.35	53.81	32.22	36.17	40.73
Smarcc2_1	63.34	61.79	63.48	57.52	60.93	38.48	68.04	33.15	46.56	71.35	43.42	50.36	55.04
Etfb_1	63.22	46.21	45.94	44.51	45.55	277.6	107.19	261.58	215.45	71.08	367.61	176.92	205.2
Mapk8ip1_1	63.22	97.99	101.89	90.77	96.89	374.12	214.91	238.46	275.83	157.44	455.68	219.89	277.67
Fabp7_1	63.06	83.55	87.72	85.31	85.53	89.02	87.97	162.25	113.08	53.98	56.67	161.71	90.79
ENSMPUG00000005927_1	63.03	94.7	70.02	96.62	87.11	384.79	112.81	313.21	270.27	145.74	441.55	161.95	249.74
Hpcal4_1	63	96.11	90.36	94.47	93.65	22.23	49.92	39.8	37.31	109.88	32.43	41.64	61.32
Atp6v0e2_1	62.96	288.43	259.32	276.34	274.69	442.74	441.98	320.54	401.75	397.64	570.92	335.81	434.79
Otud5_1	62.86	74.98	76.14	59.99	70.37	128.86	135.91	92.04	118.94	107.89	135.83	108.94	117.55
Psmf1_1	62.79	75.63	68.19	63.72	69.18	83.77	107.66	52.62	81.35	90.02	83.79	82.78	85.53
Fabp3_1	62.75	140.63	205.8	132.38	159.6	162.85	243	267.06	224.31	205.39	168.14	380.05	251.19
Ttc7b_1	62.73	72.31	76.49	62.9	70.57	40.36	78.37	37.37	52.04	84.28	49.78	59.18	64.41
Aamp_1	62.69	71.61	72.08	72.67	72.12	145.83	119.06	91.98	118.95	99.91	153.26	99.51	117.56
Abat_1	62.69	82.24	79.28	76.77	79.43	33.52	53.43	29.39	38.78	76.71	48.96	36.29	53.99
Arl6ip5_1	62.66	61.51	51.09	67.61	60.07	25.73	41.35	27.47	31.52	51.33	26.24	26.38	34.65
Clptm1_1	62.66	73.77	73.22	67.63	71.54	99.43	124.7	62.21	95.45	90.95	103.7	95.3	96.65
Mapk1_1	62.63	102.29	104.65	101.55	102.83	26.75	47.74	38.45	37.65	96.12	33.61	46.2	58.64
Tubb3_1	62.54	61.37	69.54	58.67	63.19	58.67	109.41	61.24	76.44	79.44	78.92	75.94	78.1
Gps1_1	62.51	84.92	88.69	73.41	82.34	144.13	144.89	87.71	125.58	109.43	163.46	119.3	130.73
Ccnd2_1	62.32	63.37	68.86	68.23	66.82	12.11	34.43	26.49	24.35	58.24	26.44	31.73	38.81
Slc2a1_1	62.32	33.35	30.1	32.9	32.12	29.29	56.61	24.2	36.7	36.95	15.78	43.99	32.24
Rab12_1	62.31	80.1	90.95	79.54	83.53	23.84	49.38	43.95	39.06	75.19	34.7	49.42	53.1
Camk2g_1	62.26	91.62	82.01	89.26	87.63	28.72	58.3	41.19	42.74	100.53	36.68	44.68	60.63
Ssr3_1	62.21	72.91	64.38	70.86	69.39	98.54	76.16	114.1	96.26	78.48	60.42	109.04	82.65
Ptk2_1	62.17	58.46	52.7	58.59	56.58	19.15	37.58	21.68	26.14	53.99	23.08	27.99	35.02
Rph3a_1	62.15	93.72	81.09	80.7	85.17	80.92	111.33	61.81	84.69	121.9	101.99	76.76	100.22
Eif4g3_1	62.14	65.02	55.49	70.29	63.6	11.29	20.04	22.24	17.86	24.9	25.28	17.97	22.72
Babam1_1	62.02	87.07	67.2	61.21	71.83	160.92	109.35	65.83	112.04	95.09	178.51	88.56	120.72
Kidins220_1	61.98	55.89	63.24	74.26	64.46	10.72	25.81	18.03	18.19	16.76	15.45	19.76	17.32
Tmem14c_1	61.93	164.5	164.23	132.39	153.71	167.18	141.62	213.84	174.21	150.76	116.1	233.31	166.72
Cnbp_1	61.84	55.17	50.47	54.32	53.32	34.92	39.26	59.28	44.49	50.29	27.56	52.66	43.5
Glod4_1	61.81	27.42	65.72	75.24	56.13	19.6	50.03	82.3	50.64	59.15	15.14	59.65	44.64
Snx3_1	61.77	64.64	69.21	65.69	66.51	54.92	56.67	80.38	63.99	60.82	39.78	76.95	59.18
Tagln_1	61.77	21.09	28.18	28.6	25.95	104.65	95.2	37.61	79.15	26.56	58.07	105.13	63.25
ENSMPUG00000004834_1	61.72	55.09	56.38	56.9	56.13	19.73	34.5	21.59	25.27	32.39	28.06	25.77	28.74
Picalm_1	61.69	50.47	43.18	61.52	51.72	13.13	24.16	17.85	18.38	25.5	16.64	17.01	19.71
Rab14_1	61.66	78.33	79.16	81.94	79.81	20.61	40.96	35.63	32.4	55.52	26.49	38.97	40.33
Amfr_1	61.63	65.54	62.65	63.18	63.79	42.29	75.01	37.24	51.51	77.33	35.99	53.16	55.5
Nap1l4_1	61.61	68.45	66.06	66.56	67.02	36.67	55.88	31.21	41.25	77.69	39.07	39.16	51.97
ENSMPUG00000010339_1	61.6	24.5	27.24	31.1	27.61	11.15	15.72	17.13	14.67	18.44	11.48	15.81	15.24
Phb2_1	61.6	95.2	95.63	92.42	94.42	119.19	132.25	82.44	111.29	121.17	105.96	94.38	107.17
Pamr1_1	61.52	53.67	51.69	43.11	49.49	36.66	56.32	26.77	39.92	41.69	32.38	41.02	38.36
Atp6ap2_1	61.5	57.85	64.68	74.43	65.65	25.78	45.5	63	44.76	62.47	21.66	54.38	46.17
Smarcd3_1	61.5	71.6	81.29	59.97	70.96	173.62	151.07	105.46	143.38	104.61	229.77	122.63	152.34
Slc25a5_1	61.46	46.82	39.33	46.68	44.28	47.13	42.67	56.63	48.81	60.55	33.91	56.28	50.25
Agap3_1	61.41	79.08	80.72	62.79	74.2	182.27	148.7	131.51	154.16	116.33	244.27	149.14	169.91
Tra2b_1	61.39	64.3	56.23	76.85	65.79	35.32	42.9	63.36	47.19	43.49	28.53	44.75	38.92
Serpinf1_1	61.33	9.92	12.7	8.18	10.27	13.01	17.51	8.96	13.16	6.9	11.46	25.17	14.51
Negr1_1	61.25	85.09	80.48	84.73	83.43	33.08	46.6	27.08	35.58	31.91	37.63	37.87	35.8
Rbfox3_1	61.24	121.48	126.82	110.54	119.61	135.63	187.16	146.61	156.47	191.75	142.72	152.54	162.34
Edil3_1	61.23	63.93	48.98	97.62	70.18	17.22	29.89	38.53	28.55	27.74	12.61	19.9	20.08
Rbx1_1	61.22	50.31	55.19	52.19	52.56	60.76	52.99	76.73	63.49	48.29	41.15	72.23	53.89
Scn3b_1	61.14	81.03	91.33	86.97	86.44	13.84	51.62	25.55	30.34	78.96	23.86	36.66	46.49
Srpr_1	60.87	53.78	49.88	56.82	53.49	34.81	50.19	27.99	37.66	65.42	32.75	37.7	45.29
Ccni_1	60.81	101.06	94.69	89.93	95.22	51.31	87.34	61.07	66.58	123.2	54.63	85.43	87.76
Vti1b_1	60.77	37.75	47.77	47.69	44.4	33.42	46.31	41.38	40.37	54.75	22.19	43.7	40.21
Pmpcb_1	60.76	88.51	74.72	78.14	80.45	51.94	58.05	52.81	54.27	56.48	50.39	56.5	54.46
Ugp2_1	60.63	54.43	54.98	58.68	56.03	20.45	31.42	35.87	29.25	26.31	21.84	34.11	27.42
Acadm_1	60.62	43.31	50.51	57.1	50.31	20.48	32.25	43.33	32.02	25.09	18.22	31.97	25.09
Ndufs1_1	60.59	58.22	58.63	67.94	61.6	18.54	28.11	34.21	26.95	27.84	18.69	24.12	23.55
Sbds_1	60.37	49.17	45.97	53.64	49.6	39.84	35.11	55.74	43.57	31.94	28.4	43.62	34.65
Gap43_1	60.36	46.58	64.44	47.48	52.83	27.79	54.41	31.1	37.77	61.81	28.34	52.63	47.59
Hsdl2_1	60.31	46.05	43.51	41.75	43.77	20.46	24.87	32.04	25.79	17.6	18.96	30.33	22.3
Slc39a10_1	60.31	46.13	36.95	51.44	44.84	10.88	16.71	23.3	16.96	16.86	11.33	12.35	13.51
Nol7_1	60.22	66.92	55.92	55.81	59.55	53.92	64.17	59.46	59.18	59.95	41.65	69.82	57.14
Dclk1_1	60.19	74.48	77.83	98.11	83.47	8.52	26.97	26.06	20.52	39.8	17.97	22.44	26.73
Pygm_1	60.1	47.32	35.31	29.08	37.24	50.59	51.82	20.66	41.02	25.65	41.08	36.64	34.46
Cntfr_1	60.07	54.08	50.59	44.04	49.57	74.66	64.04	32.91	57.2	33.31	77.67	50.42	53.8
Saa3_1	59.91	0.07	0.84	0.66	0.52	0.94	1.97	1.92	1.61	0.62	0.26	2.33	1.07
Pnisr_1	59.83	12.69	11.07	19.66	14.47	3.22	4.54	5.33	4.36	2.99	3.41	5.24	3.88
Eif3l_1	59.75	58.43	63.6	65.01	62.35	41.45	52.58	40.32	44.79	66.66	42.35	44.47	51.16
Rcan2_1	59.73	59.79	51.03	65.58	58.8	22.52	38.39	28.81	29.91	48.69	24.1	32.69	35.16
Brd9_1	59.71	64.05	73.12	67.07	68.08	70.99	101.35	47.68	73.34	100.93	66.07	69.36	78.79
Gabbr1_1	59.68	112.79	122.84	106.65	114.1	108.31	180.68	97.85	128.95	151.33	136.67	123.59	137.2
Ndufb6_1	59.62	118.01	145.84	120.28	128.04	207.98	167.62	300.6	225.4	154.03	120.09	269.06	181.06
Bloc1s1_1	59.55	58.39	66.93	60.76	62.03	201.52	113.9	135.48	150.3	94.31	243.51	132.44	156.76
Tmx2_1	59.48	73	63.04	66.63	67.56	58.88	54.54	42.64	52.02	75.3	51.25	55.92	60.82
Nudcd3_1	59.44	86.63	80.76	70.2	79.2	213.92	132.84	261.67	202.81	117.06	277.63	187.8	194.16
Uba3_1	59.39	54.93	51.73	62.4	56.35	22.42	30.78	52.75	35.32	29.23	16.87	36.8	27.63
Fam192a_1	59.33	79.96	91.99	82.07	84.67	82.2	100.59	75.08	85.95	108.44	62.83	97.1	89.46
Rnf8_1	59.19	47.22	51.46	48.54	49.07	28.22	43.87	32.89	34.99	63.36	25.28	41.28	43.31
Psmc1_1	59.16	53.49	51.06	57.23	53.92	35.05	45.02	47.23	42.43	49.39	31.65	43.73	41.59
Psma4_1	59.11	69.38	71.84	60.35	67.19	82.81	65.07	109.59	85.82	69.67	51.65	107.42	76.25
Cops7a_1	59.08	66.92	56.48	65.29	62.9	72.43	79.53	74.48	75.48	99.99	68.76	68.85	79.2
Kiaa1191_1	59	55.21	55.94	58.33	56.49	24.17	40.36	27.65	30.73	58.11	24.7	35.21	39.34
Camkk1_1	58.98	84.96	69.83	64.14	72.98	61.67	88.12	60.29	70.03	103	67.57	68.02	79.53
Rab4b_1	58.88	86.83	92.56	75.78	85.06	212.22	145.81	163.55	173.86	128.44	257.88	164.28	183.53
C17orf62_1	58.85	66.26	48.42	61.21	58.63	162.75	89.58	159.04	137.12	90.04	195.02	92.56	125.87
Ppp5c_1	58.71	86.39	99.1	82.65	89.38	110.24	118.9	81.45	103.53	122.53	95.11	113.63	110.42
Pfkp_1	58.68	74.59	85.15	72.65	77.46	47.6	100.56	47.64	65.27	99.73	53.46	72.15	75.11
Ndufs8_1	58.52	108.23	95.89	77.05	93.72	329.29	204.86	166.97	233.71	120.56	411.9	198.93	243.8
Rap1a_1	58.42	61.85	46.99	71.88	60.24	32.74	37.05	49.91	39.9	36.26	22.2	32.72	30.39
Slc25a12_1	58.32	72.63	64.77	75.17	70.86	22.69	40.22	36.13	33.02	61.3	24.77	29.24	38.44
ENSMPUG00000009262_1	58.26	29.94	27.91	35.16	31	13.83	21.7	16.94	17.49	17.71	12.17	20.19	16.69
Cnih2_1	58.24	138.86	158.28	121.35	139.5	485.45	343.76	306.5	378.57	232.83	594.98	310.37	379.39
Myl12a_1	58.22	66.46	64.23	67.82	66.17	77.21	65.7	79.72	74.21	52.21	55	93.52	66.91
Ppp2r2d_1	58.15	66.98	66.53	63.58	65.7	48.2	66.67	58.49	57.79	89.2	42.64	62.12	64.65
Wars_1	58.12	50.68	43.65	53.09	49.14	30.84	43.14	29.87	34.62	63.55	34.8	30.95	43.1
Cntnap1_1	58.04	85.45	82.32	87.24	85	57.46	105.67	64.94	76.03	118.26	82.76	71.04	90.69
Pigk_1	58.04	65.81	58.75	70.83	65.13	46.36	47.84	69.76	54.65	39.18	28.13	58.61	41.97
Tppp_1	57.99	75.47	70.19	91.36	79.01	50.59	102.18	50.61	67.79	115.82	52.14	59.38	75.78
Dbn1_1	57.93	92.01	88.44	79.85	86.77	151.97	138.67	135.97	142.2	128.45	202.66	132.72	154.61
Hint3_1	57.92	85.9	67.16	91.58	81.55	18.47	38.59	51.42	36.16	36.12	26.64	33.41	32.06
Npc2_1	57.88	49.15	44.22	58.91	50.76	82.81	65.33	58.41	68.85	64.18	42.53	60.2	55.64
Scamp1_1	57.68	79.44	73.22	91.39	81.35	13.27	35.81	47.11	32.06	26.42	16.44	27.61	23.49
Thyn1_1	57.65	82.85	56.42	74.36	71.21	79.36	60.04	74.54	71.31	68.17	68.06	69.61	68.61
Hspa4l_1	57.55	48.75	44.1	65.09	52.65	8.88	20.64	27.37	18.96	19.95	14.41	18.59	17.65
Tmbim1_1	57.55	50.87	36.85	54.96	47.56	62.36	60.21	32.73	51.77	46.28	41.7	42.15	43.38
Stmn3_1	57.46	74.13	76.6	63.46	71.4	133.04	109.46	127.13	123.21	98.19	133.47	131.57	121.07
Ndufb7_1	57.41	102.32	83.99	76.4	87.57	362.19	191.9	209.61	254.57	125.36	484.98	198.86	269.73
Osbpl1a_1	57.33	83.8	92.07	92.39	89.42	26.51	50.04	47.51	41.35	59.06	32.14	44.25	45.15
Cct5_1	57.31	59.47	56.47	61.81	59.25	40.4	47.96	47.02	45.13	63.08	38.86	45.23	49.06
Abcf1_1	57.28	67.87	63.77	69.3	66.98	32.37	52.19	33.59	39.38	82.2	33.71	43.2	53.04
Dync1li2_1	57.22	58	54.24	65.08	59.11	14.23	27.55	19.56	20.44	31.83	18.77	16.12	22.24
Astn1_1	57.18	65.14	49.79	55.64	56.85	18.32	36.38	23.98	26.23	45.35	27.85	28.64	33.95
Pip4k2c_1	57.17	65.1	72.61	63.69	67.14	26.78	58.81	34.6	40.06	81.28	28.93	50.15	53.45
Arrb1_1	57.16	71.23	62.13	65.66	66.34	58.56	82.33	39.79	60.22	70.87	72.05	55.73	66.21
Mtx2_1	57.12	64.23	68.06	76.74	69.68	33.6	50.49	97.08	60.39	69.47	29.4	72.92	57.26
Hdgfrp3_1	57.11	98.13	109.3	87.11	98.18	32.56	65.03	75.07	57.55	64.22	37.45	69.48	57.05
Cmbl_1	57	37.43	30.17	34.12	33.9	20.66	25.12	28.2	24.66	31.36	19.81	29.23	26.8
Ntm_1	56.97	70.51	70.86	67.25	69.54	17.36	38.96	23.95	26.75	49.96	20.53	29.68	33.39
Psma5_1	56.95	69.78	74.47	73.85	72.7	81.05	75.99	112.92	89.99	84.64	52.46	98.34	78.48
Ptpra_1	56.89	71.09	75.15	71.91	72.71	32.01	51.89	34.27	39.39	69.49	33.85	43.75	49.03
Dync1h1_1	56.88	67.3	64.82	69.58	67.23	36.32	62.89	33.33	44.18	78.18	44.93	43.31	55.47
Anxa11_1	56.84	76.96	70.09	56.8	67.95	56.96	93.99	49.12	66.69	82.85	65.2	85.71	77.92
ENSMPUG00000003239_1	56.82	77.02	80.24	71.17	76.14	59.91	56.71	83.6	66.74	47.27	43.2	82.71	57.73
Snrpd2_1	56.77	129.65	128.53	127.47	128.55	316.08	204.93	401.12	307.37	200.22	333.48	339.71	291.14
March6_1	56.7	50.76	45.27	57.41	51.15	12.3	27.57	17.97	19.28	32.17	14.23	21.8	22.73
Ubac1_1	56.7	65.49	62.04	61.5	63.01	145.63	116.32	66.56	109.5	85.89	131.24	83.78	100.31
Lamtor1_1	56.58	89.83	95.32	85.25	90.13	216.63	154.04	137.21	169.29	136.56	256.8	138.33	177.23
Aktip_1	56.56	53.53	53.18	63.18	56.63	29.52	35.49	39.93	34.98	48.51	23.92	34.64	35.69
Immt_1	56.55	44.21	42.05	48.96	45.07	16.6	27.73	22.1	22.14	35.04	23.95	20.13	26.37
Rab3a_1	56.49	86.97	100.32	84.58	90.62	109.5	140.1	93.73	114.44	134.99	118.75	115.32	123.02
Hmox2_1	56.46	56.05	63.21	54.59	57.95	72	75.84	51.79	66.54	83.89	68.95	57.1	69.98
Vcam1_1	56.37	23.5	21.32	31.04	25.29	9.83	9.37	10.43	9.88	5.73	7.52	7.44	6.9
Cyfip2_1	56.28	78.9	65.42	81.27	75.19	21.53	44.9	34.05	33.5	78.44	34.61	33.49	48.84
Ube2e3_1	56.27	48.65	47.11	50.4	48.72	44.18	43.98	59.66	49.27	55.08	32.08	49.87	45.68
B3gat3_1	56.24	58.06	56.75	45.5	53.43	163.54	105.44	185.57	151.52	81.96	209.16	145.29	145.47
Spin1_1	56.11	49.88	47.65	56.82	51.45	17.16	27.39	23.51	22.68	60.41	18.17	28.59	35.73
Ufc1_1	56.07	85.1	79.41	83.93	82.81	79.78	76.99	108.72	88.49	98.98	58.28	129.89	95.72
Dner_1	55.79	65.69	53.81	72.67	64.06	30.94	56.65	30.93	39.51	62.19	22.7	45.25	43.38
Sv2b_1	55.77	66.76	64.18	75.21	68.72	9.77	32.65	22.46	21.63	56.66	16.3	25.15	32.7
Aspscr1_1	55.7	68.33	72.01	57.94	66.09	320.32	147.85	293.1	253.76	109.42	430.64	227.79	255.95
Pdk3_1	55.67	63.04	67.46	69.13	66.54	32.55	47.4	37.33	39.09	75.25	32.09	39.12	48.82
Zcchc17_1	55.67	59.82	65.09	55.53	60.15	41.77	49.49	58.54	49.93	76.52	34.07	50	53.53
Fam177a1_1	55.66	78.81	68.26	79.37	75.48	50.19	53.4	65.82	56.47	76.77	45.6	55.27	59.21
Pitpnm1_1	55.63	73.1	72.3	56.28	67.23	254.01	143.63	208.26	201.97	103.05	350.58	206.95	220.19
Dhrs7_1	55.6	65.45	49.35	78.54	64.45	64.08	47.71	76.4	62.73	77.54	40.11	64.12	60.59
Slc4a4_1	55.58	44.13	35.21	35.12	38.15	2.64	5.62	3.62	3.96	3.79	7.45	4.41	5.22
Ssr2_1	55.57	74.08	76.41	76.32	75.6	165.54	139.83	85.55	130.31	109.36	197.7	91.41	132.82
ENSMPUG00000003337_1	55.5	107.77	70.2	115.23	97.74	37.3	36.32	92.22	55.28	56.52	38.21	30.31	41.68
M6pr_1	55.5	42.12	39.03	46.73	42.63	32.8	36.6	35.71	35.04	43.07	16.95	37.36	32.46
Rrp15_1	55.41	64.02	55.81	59.53	59.79	24.97	34.82	45.36	35.05	28.74	29.04	46.18	34.66
Rwdd1_1	55.37	50.1	59.48	55.86	55.15	51.68	49.94	99.46	67.03	52.47	31.39	73.14	52.33
Ap3b2_1	55.29	95.15	91.15	86.67	90.99	82.02	121.75	68.7	90.82	124.32	95.19	86.14	101.89
Hnrnpul1_1	55.29	55.65	48.83	47.39	50.62	43.64	64.3	28.45	45.46	56.68	38.12	43.23	46.01
Ank2_1	55.23	55.94	48.28	62.91	55.71	6.75	13.57	12.88	11.07	18.61	16.63	10.39	15.21
Sdhc_1	55.23	53.35	51.73	52.46	52.51	86.98	73.83	60.5	73.77	71.94	53.1	69.04	64.69
Plekhm2_1	55.21	77.5	73.21	57.02	69.24	246.31	151.4	121.17	172.96	108.48	304.36	132.78	181.87
Slc4a10_1	55.17	48.64	46.58	65.66	53.62	8.47	19.22	21.89	16.53	16.1	12.9	16.1	15.03
Axl_1	55.15	56.58	44.59	37.49	46.22	36.72	52.03	17.91	35.55	26.46	30.67	36.12	31.08
Spg7_1	55.12	71.13	56.14	49.55	58.94	125.44	93.43	46.74	88.54	65.05	124.3	65.33	84.89
Tubg2_1	55.06	76.14	74.68	69.65	73.49	78.3	99.19	57.69	78.39	95.13	85.1	71.48	83.9
Hcn2_1	55.04	34.12	32.48	32.66	33.09	96.54	60.63	53.89	70.35	60.23	138.57	50.88	83.23
Syngr1_1	54.94	53.04	51.2	48.98	51.08	59.31	72.08	59.97	63.79	61.77	68.33	70	66.7
ENSMPUG00000008272_1	54.7	49.33	51.21	41.39	47.31	100.62	68.14	106.62	91.79	53.27	85.68	115.21	84.72
Sec22b_1	54.61	49.6	47.6	56.6	51.26	25.79	25.31	43.94	31.68	33.62	15.16	32.13	26.97
Usp5_1	54.53	59.8	54.2	57.82	57.27	63.26	86.68	48.86	66.27	78.76	62.34	60.48	67.19
Hn1_1	54.52	102.04	109.49	93.79	101.77	79.69	114.54	72.82	89.02	130.71	84.5	107.41	107.54
Mprip_1	54.52	60.16	62.53	54.34	59.01	38.48	77.42	29.94	48.61	65.24	48.72	46.94	53.64
Abcg2_1	54.49	14.53	13.15	20.28	15.99	15.93	12.47	20.71	16.37	12.03	6.2	13.54	10.59
Rap1gap_1	54.45	67.59	66.98	60.16	64.91	60.28	94.82	53.91	69.67	83.15	73.14	67.64	74.65
Cct3_1	54.4	69.33	64.63	68.74	67.57	71.67	65.71	49.96	62.44	85.71	60.46	57.94	68.04
Hpca_1	54.4	76.44	81.93	64.92	74.43	117.9	133	98.62	116.51	109.08	155.54	128.25	130.96
Sf3b2_1	54.39	65.56	60.63	57.92	61.37	53.36	67.6	43.01	54.66	77.76	52.53	54.74	61.67
Ak5_1	54.34	72.64	81.67	67.22	73.84	24.16	57.14	32.17	37.82	77.82	30.66	50.03	52.84
Fam81a_1	54.32	40.34	48.16	44.83	44.44	7.44	21.95	13.56	14.32	28.11	12.52	17.26	19.3
Vps41_1	54.29	58.01	39.17	63.81	53.66	18.06	26.22	23.03	22.44	45.59	22.87	17.9	28.79
Hif1a_1	54.28	38.69	39.62	39.14	39.15	10.71	15.08	14.52	13.44	12.39	11.25	13.68	12.44
Znf259_1	54.17	52.55	50.52	54.09	52.39	38.58	47.85	39.02	41.82	62.93	30.62	48.77	47.44
Tfrc_1	53.88	43.68	40.96	49.84	44.83	9.65	14.16	11.37	11.73	11.1	9.72	10.87	10.56
Kctd17_1	53.87	60.37	59.8	55.06	58.41	197.39	121.02	251.74	190.05	99.56	254.82	169.76	174.71
ENSMPUG00000016874_1	53.85	75.35	71.72	70.41	72.49	172.12	125.77	96.74	131.54	105.72	182.79	112.11	133.54
Acly_1	53.81	51.98	48.01	60.35	53.44	13.82	32.15	23.12	23.03	57.72	19.84	26.08	34.55
Amz2_1	53.8	52.05	41.87	53.59	49.17	36.88	32.43	40.63	36.65	56.72	34.37	33.65	41.58
Dync1i2_1	53.74	41.15	38.42	52.35	43.97	19.01	21.01	26.61	22.21	21.38	17.62	20.12	19.71
Pgd_1	53.74	39.3	36.78	33.12	36.4	38.58	44.25	29.88	37.57	47.19	31.95	43.74	40.96
Fcgrt_1	53.68	22.01	11.32	15.65	16.33	62.04	42.67	30	44.9	17.93	57.63	39.88	38.48
Tomm22_1	53.64	71.68	68.42	65.31	68.47	82.23	63.4	62.73	69.45	85.17	62.24	76.79	74.74
Cct4_1	53.57	60.84	61.24	66.72	62.93	36.08	44.6	47.33	42.67	58.46	31.32	48.58	46.12
Slc48a1_1	53.41	65.3	59.5	62.92	62.57	114.01	97.39	82.09	97.83	80.05	116.12	98.8	98.32
Ccny_1	53.4	60.28	68.42	69.33	66.01	40.24	61.36	50.1	50.56	64.34	33.34	54.65	50.78
Tmem130_1	53.33	64.89	64.88	59.87	63.22	60.43	89.92	63.01	71.12	90.42	61.57	74.3	75.43
Srsf11_1	53.3	25.4	25.63	36.21	29.08	6.96	12.56	13.96	11.16	10.48	7.3	12.72	10.17
Polr2g_1	53.27	61.74	48.62	63.45	57.94	141.65	92.57	103.34	112.52	79.66	146.39	89.92	105.32
Trim37_1	53.27	56.53	58.64	67.37	60.85	12.48	24.41	27.75	21.54	25.17	16.91	19.91	20.66
Epas1_1	53.24	55.46	44.24	41.9	47.2	32.37	60.81	25.01	39.4	47.8	28.73	45.22	40.58
Tspan33_1	53.2	58.65	52.73	51.14	54.17	80.22	67.3	38.49	62.01	51.46	69.21	47.4	56.02
Ahsa1_1	53.08	54.01	55.63	51.07	53.57	47.15	61.61	37.12	48.63	62.31	43.65	54.4	53.45
Gabrg2_1	53.03	48.42	45.59	56.73	50.25	10.98	23.67	28.11	20.92	17.41	13.99	21.26	17.56
Fbxl16_1	52.78	66.7	65.76	59.77	64.08	119.41	116.24	123.17	119.6	112.15	149.98	112.67	124.93
Limk1_1	52.78	55.71	41.92	45.42	47.68	118.27	82.75	87.31	96.11	80.05	159.2	61.53	100.26
Hprt1_1	52.67	49.7	47.11	48.22	48.34	30.62	45.45	52.42	42.83	50.18	23.25	56.43	43.28
Rapgef5_1	52.67	52.09	51.83	66.95	56.96	8.34	23.2	18.36	16.63	35.46	15.6	16.53	22.53
Arhgef2_1	52.63	60.15	61.45	67.88	63.16	100.01	114.64	61.89	92.18	88.79	95.67	84.63	89.7
Git1_1	52.61	57.79	57.85	45.69	53.78	107.98	100.36	61.75	90.03	75.7	138.22	76.95	96.95
Comt_1	52.6	56.15	52.7	55.2	54.68	83.36	80.3	78.48	80.71	68.12	59.29	77.98	68.46
Lamtor4_1	52.57	107.09	118.19	108.36	111.21	345.49	209.99	233.65	263.05	164.4	400.1	256.06	273.52
Dvl1_1	52.56	54.39	48.68	45.69	49.59	140.31	84.97	111.07	112.11	71.95	165.07	76.28	104.44
Meaf6_1	52.56	61.83	52.28	58.45	57.52	13.67	36.79	21.29	23.92	61.93	20.21	33.91	38.68
Srsf3_1	52.5	65.46	67.56	73.64	68.89	42.06	57.89	64.65	54.87	61.31	28.88	65.05	51.74
Epb41l3_1	52.46	43.11	40.08	52.46	45.21	8.92	18.71	16.66	14.76	24.19	14.73	16.17	18.37
ENSMPUG00000000321_1	52.45	61.93	63.35	64.8	63.36	40.16	58.25	67.11	55.17	62.43	37.07	59.05	52.85
ENSMPUG00000013160_1	52.42	39.7	35.48	23.3	32.82	255.71	167.68	114.28	179.22	97.37	214.88	297.63	203.29
Cyb5r3_1	52.4	65.24	50.7	60.53	58.82	112.5	109.43	65.16	95.7	83.68	107.93	83.39	91.67
ENSMPUG00000001776_1	52.4	65.85	53.6	72.43	63.96	172.94	94.58	189.92	152.48	101.54	157.46	102.82	120.6
Pgm1_1	52.15	60.1	57.1	51.98	56.39	37.93	49.93	39.98	42.61	69.27	38.97	46.32	51.52
Timp2_1	52.11	99.51	90.73	101.65	97.3	72.1	117.73	59.33	83.05	123.37	72.68	91.25	95.77
Mpp1_1	52.1	58.11	53.4	60.3	57.27	29.41	39.94	36.95	35.43	69.2	29.98	40.51	46.57
Abhd12_1	52.09	68.31	66.42	73.51	69.41	110.93	104.04	89.64	101.54	98.38	114.03	81.51	97.97
Poldip2_1	51.99	49.34	46.13	44.61	46.69	53.03	59.95	36.3	49.76	64.31	45.56	45.25	51.71
Lamp2_1	51.98	47.38	36.8	59.89	48.03	13.68	21.73	18.76	18.06	31.36	10.47	13.12	18.32
Psat1_1	51.98	44.91	39.43	47.13	43.82	24.96	25.83	15.66	22.15	33.58	22.03	18.72	24.78
Usp7_1	51.92	60.32	65.36	61.06	62.25	20.74	37.24	29.34	29.11	56.3	27.6	31.71	38.54
Znf207_1	51.87	43.31	40.43	50.02	44.59	18.95	26.59	20.36	21.97	33.17	16.72	21.41	23.76
Ankh_1	51.85	66.17	65.55	75.76	69.16	26.51	56.51	31.65	38.22	80.27	30.11	38.31	49.56
Ntan1_1	51.83	81.42	88.32	83.17	84.3	92.29	103.92	109.87	102.03	121.73	80.61	107.43	103.25
Fam134a_1	51.8	77.83	78.75	71.38	75.98	112.96	120.33	103.33	112.2	106.36	126.89	105.56	112.94
Hdac3_1	51.78	40.03	43.01	42.97	42	33.64	46.07	27.05	35.59	50.12	32.94	31.1	38.05
ENSMPUG00000002430_1	51.75	41.15	41.86	45.89	42.97	19	35.55	29.42	27.99	55.37	21.98	39.32	38.89
Rtn3_1	51.71	45.6	42.11	51.2	46.3	18.98	28.26	27.22	24.82	49.2	17.81	26.75	31.25
Ndufb8_1	51.51	67.3	66.04	63.24	65.53	165.69	101.91	170.34	145.98	97.95	171.49	148.71	139.38
Maged1_1	51.5	43.05	39.72	43.56	42.11	37.09	42.78	34.32	38.06	57.77	39.06	37.27	44.7
Ptov1_1	51.41	81.3	93.28	64.87	79.82	219.55	172.19	143.14	178.29	101.12	243.87	175.18	173.39
Rab11fip4_1	51.4	82.26	77.52	78.98	79.59	47.59	97.16	45.73	63.49	100.15	51.37	56.1	69.21
ENSMPUG00000009646_1	51.3	16.27	6.11	19.01	13.79	37.51	29.81	13.97	27.1	22.51	23.8	22.44	22.91
Nrbp1_1	51.28	55.24	56.5	58.37	56.7	69.32	66.38	63.41	66.37	80.84	65.61	66.03	70.83
Dcaf11_1	51.25	51.26	47.38	43.77	47.47	108.46	85.72	65.19	86.46	60.12	122.65	84.91	89.23
Usp22_1	51.25	85.04	84.95	87.68	85.89	35.54	92.3	45.01	57.62	103.55	42.7	55.81	67.35
Hspa9_1	51.2	48.9	44.48	48.08	47.15	18.79	25.44	19.47	21.24	29.51	22.85	19.61	23.99
Stk17a_1	51.18	38.79	49.4	51.8	46.66	12.9	20.07	27.37	20.11	27.87	12.78	21.91	20.86
Ndel1_1	51.16	45.66	43.86	39.54	43.02	27.53	43.2	28.59	33.1	55.76	21.9	44.29	40.65
Copb2_1	51.13	51.65	46.95	55.29	51.29	19.18	27.96	27.5	24.88	26.1	20.41	24.51	23.68
Spock2_1	51.13	58.21	58.12	57.69	58.01	40.03	68.41	41.6	50.01	64.05	41.23	53.63	52.97
Dmtn_1	51.12	54.18	52.25	40	48.81	81.09	84.5	50.72	72.1	67.61	112.01	64.59	81.41
Sucla2_1	51.12	46.4	52.48	50.41	49.76	20.28	30.14	42.02	30.81	27.08	17.94	35.46	26.83
ENSMPUG00000020098_1	51.1	2.13	1.84	3.31	2.43	5.9	4.13	5.22	5.08	3.72	4.06	4.31	4.03
Btf3l4_1	51.01	66.01	66.74	71.87	68.21	33.28	39.67	51.59	41.51	48.03	24.42	47.17	39.88
Sdc2_1	51.01	46.87	56.83	52	51.9	24.42	33.59	51.52	36.51	25.35	17.63	45.87	29.61
Pex19_1	50.99	53.36	46.19	57.54	52.36	52.29	49.46	45.2	48.98	69.15	41.11	39.9	50.05
Becn1_1	50.95	47.93	47.04	51.33	48.77	18.48	33	23.25	24.91	53.48	20.85	26.25	33.53
Pef1_1	50.94	51.89	57.82	54.28	54.66	75.35	84.41	64.58	74.78	72.24	77.32	72.98	74.18
Sh3bgrl3_1	50.89	99.52	103.3	87.67	96.83	275.45	220.32	141.53	212.44	128.57	300.53	197.88	208.99
Glud1_1	50.85	36.57	40.69	36.36	37.87	17.63	29.83	17.88	21.78	36.26	19.45	28.2	27.97
Hsph1_1	50.85	52.99	58.31	60.24	57.18	12.48	27.49	23.24	21.07	23.42	17.55	25.46	22.14
Maged2_1	50.82	35.26	30.86	38.11	34.74	51.1	36.04	57.31	48.15	51.72	30.86	39.36	40.65
Cyb5b_1	50.8	86.1	69.92	82.52	79.51	42.94	41.51	41.9	42.12	69.18	40.42	36.75	48.79
Cck_1	50.79	46.37	64.93	52.91	54.74	89.04	99.53	105.01	97.86	91.56	92.18	122.97	102.24
Mbd3_1	50.73	54.17	46.67	44.36	48.4	204.2	95.06	189.98	163.08	74.75	241.45	135.13	150.45
Ift57_1	50.64	54.17	60.76	52.24	55.72	33.58	38.75	56.01	42.78	53.07	29.21	45.56	42.61
Rpl22_1	50.57	54.49	70.44	65.73	63.56	108.9	87.74	133.9	110.18	71.62	70.59	149.59	97.27
Sra1_1	50.56	55.23	57.99	48.13	53.78	88.84	74.93	52	71.92	78.79	91	74.1	81.3
Rtca_1	50.48	63.04	65.46	59.78	62.76	28.41	48.22	39.88	38.84	51.86	32.25	51.02	45.04
Ddt_1	50.47	70.28	77.73	74.25	74.09	204.15	140.36	123.29	155.94	105.47	201.6	131.01	146.03
Tax1bp1_1	50.45	48.51	37.96	53.04	46.5	14.28	22.41	29.78	22.16	15.95	16.71	22.21	18.29
Ppp1r2_1	50.38	63.38	66.92	71.31	67.21	32.38	44.54	73.64	50.19	52.23	21.77	62.64	45.54
Dst_1	50.37	28.63	18.91	41	29.51	3.64	5.94	5.79	5.12	5.99	9.3	3.39	6.22
Mapre1_1	50.37	46.49	44.11	61.57	50.72	20.46	34.36	26.11	26.98	44.65	21.98	28.24	31.62
Slc25a22_1	50.22	102.92	109.32	93.4	101.88	142.59	163.74	117.03	141.12	144.38	171.1	138.56	151.35
ENSMPUG00000009138_1	50.11	8.39	8.25	10.64	9.09	7.66	7.12	12.84	9.21	7.63	4.9	9.19	7.24
Ostf1_1	50.11	39.72	37.76	44.03	40.51	19.04	33.01	28.99	27.02	52.31	16.1	33.24	33.88
Vstm2a_1	50.1	23.89	21.18	37.38	27.48	6.73	12.02	12.41	10.38	22.56	5.98	12.68	13.74
Arpc1b_1	50.09	38.86	49.13	24.08	37.36	98.27	90.69	33.91	74.29	31.78	77.06	86.44	65.09
Fam32a_1	50.05	43.02	33.26	34.86	37.04	41.56	39.77	31.87	37.73	40.6	38.99	40.33	39.97
Agt_1	50.04	33.44	22.45	17.14	24.34	40.24	26.26	12.89	26.46	12.64	24.57	23.52	20.24
Plcd3_1	49.94	43.9	38.14	31.05	37.7	172.48	84.81	92.73	116.67	52.97	222.41	90.3	121.89
Npm1_1	49.89	55.56	58.08	63.32	58.99	37.26	45.23	64.52	49	40.14	28.96	65.42	44.84
Chgb_1	49.88	78.55	84.04	73.25	78.61	33.63	54.22	46.3	44.72	51.27	44.39	55.45	50.37
Casc4_1	49.86	48.12	47.82	61.21	52.38	13.01	20.06	29.12	20.73	17.94	14.02	20.61	17.52
Chmp3_1	49.86	57.61	61.28	63.07	60.65	59.73	66.06	87.95	71.25	74.99	46.26	92.91	71.39
Exoc7_1	49.79	48.44	48.79	54.51	50.58	49.15	49.79	48.79	49.24	69.57	42.44	50.18	54.06
Get4_1	49.72	79.67	76.13	66.42	74.08	150.65	116.48	106.16	124.43	100.07	170.07	116.99	129.04
Rab11fip3_1	49.72	67.91	62.87	56.42	62.4	126.92	111.12	103.91	113.98	90.49	151.23	101.39	114.37
Dnajc19_1	49.71	82.14	94.65	81.74	86.18	70.45	85.79	111.93	89.39	74.65	55.07	124.01	84.57
Ttc19_1	49.49	65.54	61.64	67.27	64.82	24.94	47.7	37.13	36.59	68.97	24.96	41	44.98
Mlc1_1	49.42	49.78	45.2	41.08	45.35	70.67	61.35	38.54	56.85	33.53	62.03	54.34	49.97
Cyp46a1_1	49.37	93.41	100.38	80.6	91.46	125.2	149.19	94.91	123.1	123	156.49	123.31	134.27
Fdft1_1	49.35	71.73	72.29	82.28	75.44	27.15	48.5	32.44	36.03	82.91	32.45	38.42	51.26
Ccdc25_1	49.3	58.61	50.25	59.11	55.99	16.39	31.13	19.3	22.27	36.44	20.48	21.04	25.99
Bgn_1	49.15	8.24	8.2	6.26	7.57	17.73	26.35	5.47	16.52	6.15	13.77	20.36	13.43
Ift52_1	49.1	55.22	53.96	53.93	54.37	34.55	37.71	30.2	34.15	41.37	33.03	35.94	36.78
Dzip1_1	49.01	34.14	31.74	34.83	33.57	10.58	18.09	14.14	14.27	22.29	17.95	14.41	18.21
Psme2_1	48.99	33.34	38.48	33.19	35.01	59.48	51.97	42.42	51.29	47.28	42.23	52.24	47.25
Ephx1_1	48.96	65.77	61.37	52.71	59.95	115.61	108.83	69.77	98.07	86	119.57	98.93	101.5
Kiaa0930_1	48.93	51.24	44.55	54.18	49.99	111.92	79.4	59.11	83.48	70.55	107.27	53.27	77.03
Rab35_1	48.93	73.07	78.9	62.73	71.57	75.39	100.56	78.6	84.85	106.94	68.51	81.37	85.61
Ppp1r11_1	48.83	47.11	50.52	47.13	48.25	78.27	69.61	54.16	67.35	68.5	71.75	73.36	71.2
Wdr61_1	48.69	75.94	72.45	68.56	72.31	75.61	67.85	71.32	71.6	84.52	52.47	75.99	70.99
Rdx_1	48.67	34.91	30.56	43.62	36.36	12.72	17.4	15.15	15.09	22.11	12.97	9.79	14.96
Gpr37l1_1	48.5	26.52	24.53	19.29	23.45	35.05	28.3	18.75	27.37	11.27	29.38	35.55	25.4
Mrpl18_1	48.43	70.15	73.09	59.85	67.7	87.8	79.24	98.22	88.42	99.59	61.71	107.7	89.67
Arpc5_1	48.39	25.01	27.25	36.37	29.54	11.84	22.44	22.19	18.82	27.22	10.75	22.98	20.31
Dbnl_1	48.37	62.47	55.57	63.94	60.66	141.01	103.46	149.11	131.19	97.91	166.53	121.91	128.78
ENSMPUG00000010234_1	48.36	130.79	132.28	122.81	128.63	132.91	135.31	107.84	125.35	185.43	129.61	158.42	157.82
Rsu1_1	48.36	34.51	30.02	41.53	35.35	39.44	29.09	46.02	38.18	27.98	23.47	35.52	28.99
Asah1_1	48.35	24.39	17.77	32.86	25.01	11.73	13.11	14.18	13.01	13.71	7	9.4	10.04
Ptk2b_1	48.31	55.01	51.36	38.55	48.31	43.75	66.63	37.16	49.18	64.32	54.59	51.96	56.96
Ddhd2_1	48.19	63.45	57.42	65.45	62.11	13.34	23.12	22.3	19.58	34.92	18.02	14.75	22.56
Clta_1	48.15	68.1	67.4	58.9	64.8	64.22	62.22	53.99	60.14	89.78	58.19	60.61	69.52
Celf2_1	48.09	52.4	54.4	50.82	52.54	19.75	35.42	26.11	27.09	45.02	25.25	31.07	33.78
Fgfr1op2_1	48.05	39.47	31.77	47.64	39.63	13.33	18.2	29.01	20.18	14.63	12.75	20.27	15.88
Psmd7_1	48	42.2	38.97	45.57	42.25	24.86	30.86	31.59	29.1	38.68	20.71	36.01	31.8
Hsd17b12_1	47.95	37.95	38.32	43.08	39.78	18.32	23.58	22.96	21.62	28.91	12.81	25.25	22.33
Ilf2_1	47.89	50.46	53.41	49.79	51.22	36.21	39.67	45.12	40.33	56.32	28.55	45.83	43.57
Gpbp1_1	47.85	46.88	46.87	52.32	48.69	16.74	24.36	25.98	22.36	20.58	19.66	26.77	22.34
Tomm70a_1	47.84	55.52	54.22	59.83	56.53	13.55	24.78	24.2	20.84	33.46	19.98	18.27	23.9
Yjefn3_1	47.83	67.44	67.28	46.73	60.48	275.27	143.56	234.6	217.81	86.62	375.2	241.81	234.54
Cox5b_1	47.8	58.6	63.23	55.25	59.03	184.25	105.45	200.54	163.41	91.96	173.22	167.58	144.25
Rhobtb3_1	47.75	38.05	33.8	37.99	36.61	6.54	12.88	7.49	8.97	9.23	9.15	8.08	8.82
Pabpc1_1	47.72	51.41	56.99	52.86	53.75	27.79	42.45	31.56	33.93	44.95	28	39.02	37.32
Cdip1_1	47.64	61.69	51.23	42.99	51.97	82.1	89.84	59.71	77.22	74.24	104.86	73.28	84.12
Abhd17a_1	47.55	57.1	64.09	52.19	57.79	261.82	131.43	313.2	235.49	91.23	303.24	254.06	216.18
Vegfb_1	47.5	71.24	68.54	55.22	65	241.5	120.81	128.28	163.53	94.19	261.38	135.62	163.73
Polr2c_1	47.49	48.44	43.86	41.12	44.47	44.84	45.42	28.55	39.61	50.06	41.85	38.85	43.59
C14orf166_1	47.48	67.23	68.67	62.79	66.23	56.85	56.35	84.77	65.99	62.71	38.32	82.06	61.03
Eif2s2_1	47.44	54.2	51.14	58.1	54.48	30.49	36.05	36.16	34.23	31.5	21.76	37.74	30.33
Med29_1	47.41	47.17	39.45	39.62	42.08	110.84	64.74	110.62	95.4	62.64	120.8	77.07	86.83
Fam107a_1	47.35	19.19	17.88	17.01	18.03	21.2	23.27	11.08	18.52	16.08	21.13	16.86	18.02
Cyba_1	47.33	53.71	48.1	61.19	54.33	233.25	114.75	222.15	190.05	89.86	262.68	131.2	161.25
Dgcr6_1	47.33	67.42	66.02	65.34	66.26	337.56	130.39	428.15	298.7	98.72	413.42	221.8	244.65
Sez6l2_1	47.33	98.48	101.61	88.42	96.17	81.28	149.94	102.56	111.26	129.82	106.17	136.08	124.02
Pcnp_1	47.32	31.09	27.9	31.26	30.08	9.57	19.5	22.66	17.24	10.51	9.95	22.46	14.31
Mrps7_1	47.28	48.55	42.2	39.35	43.37	73	50.77	54.25	59.34	51.13	52.64	53.69	52.49
C16orf62_1	47.25	26.24	17.94	37.01	27.06	17.98	15.91	14.43	16.11	31.29	12.84	11.77	18.63
Mrpl27_1	47.24	68.58	73.7	53.36	65.21	187.72	98.39	103.76	129.95	87.61	210.22	165.08	154.3
Tspyl2_1	47.15	28.39	30.17	29.11	29.22	16.95	25.11	14.57	18.88	31.42	18.6	25.39	25.13
Frrs1l_1	47.14	54.47	62.14	63.95	60.19	20	26.25	30.32	25.52	33.11	19.36	30.5	27.66
Timm17b_1	47.14	80.88	76.47	71.42	76.26	255.65	164.09	266.48	228.74	127.23	269.01	232.44	209.56
Mfsd10_1	47.12	67.25	67.58	57.72	64.18	140.55	117.81	138.16	132.17	88.18	157.9	140.73	128.94
Clasp2_1	47.01	46.91	40.43	59.07	48.8	9.13	16.79	17.73	14.55	13.71	11.08	11.16	11.98
Rnf13_1	47	36.95	27.35	53.69	39.33	22.46	20.64	37.52	26.87	21.39	11.71	21.01	18.04
ENSMPUG00000002526_1	46.97	45.23	50.19	51.55	48.99	59.61	49.26	95.18	68.02	45.35	35.67	90.06	57.03
Hmgcr_1	46.92	50.88	52.15	64.8	55.94	8.9	23.04	19.78	17.24	29.27	15.88	14.69	19.95
Ilvbl_1	46.86	43.3	41.87	39.79	41.65	120.1	71.36	96.2	95.88	55.08	129.16	95.86	93.36
Nudc_1	46.82	43.06	41.21	35.64	39.97	52.61	62.77	30.27	48.55	54.32	51.05	43.24	49.53
Ehd3_1	46.8	42.75	34.8	31.88	36.48	30.76	45.83	21.16	32.58	43.49	33.63	30.46	35.86
Ei24_1	46.78	54.54	53.77	56.99	55.1	42.45	62.19	33.24	45.96	68.75	30.08	45.58	48.14
Arf4_1	46.77	50.7	53.31	52.62	52.21	27.37	37.94	40.58	35.3	51.56	26.41	43.54	40.5
Luc7l2_1	46.74	41.74	40.55	43.63	41.97	26.96	29.69	31.86	29.51	30.35	24.1	30.43	28.29
Xpot_1	46.74	37.46	37.13	42.33	38.97	10.93	17.08	20.13	16.05	16.95	12.73	15.9	15.2
Kcnh3_1	46.73	41.42	44.11	35.39	40.31	138.53	74.94	151.95	121.81	73.46	193.4	107.83	124.9
Ddb1_1	46.72	59.03	48.75	59.06	55.61	33.13	50.92	30	38.02	63.03	27.58	37.62	42.74
Anxa5_1	46.68	40.9	64.84	36.04	47.26	34.01	54.84	22.81	37.22	36.75	25.42	53.51	38.56
U2surp_1	46.62	24.28	17.14	28.9	23.44	5.99	9.32	9.99	8.43	4.74	9.18	8.42	7.45
Mag_1	46.61	35.94	17.63	62.9	38.82	99.31	60.39	56.97	72.22	54.98	58.29	45.24	52.84
Cul3_1	46.6	48.1	45.24	53.66	49	13.33	23.34	24.79	20.49	18.95	20.11	23.74	20.93
ENSMPUG00000004840_1	46.6	48.74	43.84	52.31	48.29	15.82	22.78	15.76	18.12	23.33	22.76	14.65	20.25
Ptprs_1	46.58	68.1	65.76	64.46	66.11	50.91	79.32	55.25	61.83	84.54	56.13	63.54	68.07
Akt1_1	46.56	53.84	49.93	45.93	49.9	143.2	98.55	78.39	106.71	69.5	167.68	73.58	103.59
Cd2bp2_1	46.49	51.04	51.05	51.91	51.33	132.15	87.02	100.19	106.45	84.34	149.27	102.74	112.12
Metap2_1	46.41	42.4	38.74	46.34	42.49	19.11	23.19	26.71	23.01	20.37	19.33	25.68	21.79
Gtf2i_1	46.36	48.02	43.1	52.85	47.99	17.69	23.25	21.84	20.93	31.11	24.1	20.72	25.31
Akr1b1_1	46.32	45.37	42.6	57.48	48.49	88.71	68.65	68.74	75.36	72.75	58.33	59.84	63.64
Cox7a1_1	46.31	149.45	96	119.38	121.61	400.28	170.94	285	285.41	158.63	457.35	225.57	280.52
Prodh_1	46.29	30.03	33.85	21.43	28.44	72.85	53.74	34.45	53.68	32.13	78.21	51.94	54.1
Arglu1_1	46.28	45.88	47.87	74.92	56.22	16	31.52	32.49	26.67	35.85	16.64	34.5	29
Ptpn5_1	46.2	62.87	61.49	60.52	61.63	84.07	88.49	100.22	90.93	89.49	92.12	94.11	91.91
Mat2b_1	46.19	53.36	53.03	60.75	55.71	22.67	33.25	46.66	34.19	43.04	17.57	35.27	31.96
Psmb6_1	46.05	75.46	75.46	63.83	71.58	248.2	139.42	207.45	198.36	110.71	286.37	184.37	193.82
Snrpn_1	45.98	69.97	79.36	70.04	73.12	82.43	91.7	92.7	88.94	112.06	72.77	93.36	92.73
Dhps_1	45.96	64.87	66.38	61.46	64.24	112.68	100.74	69.28	94.24	90.79	123.49	87.96	100.75
Pdcd6_1	45.92	64.13	68.08	63.98	65.4	34.49	58.47	50.87	47.94	63.8	35.8	73.39	57.67
ENSMPUG00000010940_1	45.87	50.89	52.34	46.43	49.89	104.73	94.16	70.92	89.94	68.65	110.55	80.33	86.51
Snrnp200_1	45.84	50.53	45.06	50.41	48.66	23.01	32.92	23.43	26.45	49.72	24.93	26.33	33.66
Polr2f_1	45.77	93.2	97.46	74.41	88.35	208.17	137.93	128.93	158.34	121.92	223.35	144.22	163.16
Wrb_1	45.76	61.04	53.38	61.3	58.58	65.24	55.54	86.75	69.18	76.4	51.11	74.17	67.23
Atg12_1	45.73	35.27	41.16	41.94	39.46	18.14	31.65	22.19	23.99	31.17	15.33	28.35	24.95
Gpcpd1_1	45.73	30.73	23.95	41.66	32.11	13.27	11.55	23.44	16.09	12.81	8.44	11.01	10.75
Strn4_1	45.71	60.88	70.9	47.24	59.67	147.14	125.68	89.28	120.7	84.26	194.14	117.51	131.97
Dpm1_1	45.68	46.13	41.38	48.18	45.23	20.01	25.21	47.48	30.9	30.05	17.42	44.34	30.61
Plcg1_1	45.68	45.95	42.13	44.79	44.29	43.3	57.66	29.58	43.52	50.93	44.7	36.55	44.06
Lasp1_1	45.66	53.75	64.34	51.52	56.53	50.99	88.22	44.1	61.11	66.83	48.21	56.37	57.14
Ola1_1	45.63	57.48	56.5	57.57	57.18	23.39	39.11	40.08	34.19	40.69	21.85	42.42	34.99
Arfgap2_1	45.61	49.68	43.33	45.84	46.28	67.22	72.64	53.72	64.53	55	68.13	61.01	61.38
Ngef_1	45.56	84.59	93.03	73.85	83.82	94.45	135.3	79.72	103.16	121.43	111.28	100.72	111.14
Kars_1	45.48	33.96	36.23	40.71	36.97	23.35	32.24	27.81	27.8	37.96	19.54	23.85	27.12
Neil2_1	45.42	26.21	40.65	34.47	33.78	35.24	61.64	46.84	47.91	53.81	31.63	53.28	46.24
Rbmx_1	45.42	38.57	33.8	42.28	38.22	21.38	28.37	23.53	24.43	29.61	17.47	29.38	25.49
Adrm1_1	45.41	52.31	54.51	46.81	51.21	103.77	96.41	57.26	85.81	70.83	107.54	79.43	85.94
Eif3f_1	45.41	56.87	66.14	54.08	59.03	100.01	105.52	68.48	91.33	83.83	87.93	90.2	87.32
Snf8_1	45.41	62.19	72.9	58.97	64.69	126.77	120.56	78.27	108.54	105.09	123.02	88.52	105.54
Capns1_1	45.37	58.99	61.85	56.24	59.03	92.95	91.82	62.99	82.58	86.89	86.73	69.98	81.2
Ganab_1	45.37	39.57	34.62	43.04	39.08	32.77	50.79	28.69	37.42	47.85	28.45	39.01	38.44
Hmgn3_1	45.29	28.38	24.08	27.56	26.67	23.39	23.39	41.31	29.36	22.1	22.78	37.09	27.32
Map4k4_1	45.23	30.3	28.62	34.19	31.04	10.18	15.23	8.69	11.37	19.72	12.65	10.4	14.26
Atad1_1	45.22	48.28	50.49	54.02	50.93	17	24.92	27.03	22.98	24.77	14.91	22.14	20.61
Cerk_1	45.2	40.25	43.02	43.13	42.14	23.53	48.37	25.29	32.4	56.9	20.99	31.98	36.62
Dnajb6_1	45.14	75.63	67.26	70.92	71.27	52.98	63.18	53.25	56.47	80.8	39.69	64.91	61.8
Slmo1_1	45.13	47.04	55.1	43.88	48.67	44.11	58.83	39.35	47.43	62.04	37.53	53	50.86
Cndp2_1	45.02	45.65	39.53	44.74	43.31	51.04	61.74	30.63	47.8	59.17	40.28	33.28	44.24
Oxr1_1	45.02	34.24	31.52	42.86	36.21	5.81	13.07	13.56	10.81	11.71	8.58	10	10.1
Gpr162_1	45.01	49.36	63.6	44.56	52.51	138.24	105.72	145.84	129.93	84.48	187.07	133.11	134.88
Ywhag_1	45	121.11	113.13	124.32	119.52	20.92	59.99	46.08	42.33	94.22	36.14	53.5	61.28
Txnip_1	44.98	19.27	8.77	27.91	18.65	7.97	9.83	6.21	8	11.22	3.71	3.57	6.17
Trappc2l_1	44.96	64.19	43.47	48.81	52.16	175.59	78.79	80.8	111.73	73.31	190.74	90.09	118.04
Acad8_1	44.92	35.46	31.61	36.55	34.54	16.01	23.59	18.3	19.3	28.91	19.37	16.43	21.57
Vbp1_1	44.91	38.73	36.98	44.23	39.98	16.84	28.14	30.41	25.13	22.85	10.9	32.19	21.98
Ndufa7_1	44.89	98.94	115.2	100.88	105.01	283.09	181.27	189.95	218.11	136.71	318.93	222.73	226.12
Ctnnd2_1	44.86	56.81	55.27	46.88	52.99	25.16	54.48	27.12	35.59	62.87	39.28	40.76	47.64
Nsmce1_1	44.84	48.89	55.17	56.43	53.5	167.78	94.94	140.27	134.33	86.99	173.03	106.56	122.19
Ckap5_1	44.83	51.19	42.42	51.65	48.42	14.65	18.64	15.4	16.23	26.36	24.48	14.92	21.92
Ppp1cb_1	44.81	43.55	45.92	46.95	45.47	16.95	28.9	39.07	28.31	33.63	13.21	36.06	27.63
Rsl24d1_1	44.81	49.78	47.51	50.79	49.36	33.95	39.72	72.59	48.75	32.1	22.02	58.69	37.6
Fam131a_1	44.8	54.44	62.89	50.34	55.89	89.78	105.35	105.87	100.33	84.16	106.63	125.43	105.41
Rab21_1	44.77	57.36	52.99	55.68	55.34	16.64	35.97	23.69	25.44	32.2	17.8	21.22	23.74
Fads6_1	44.68	45.62	48.62	32.96	42.4	56.46	65.06	40.23	53.92	47.92	70.85	52.55	57.1
Ttll7_1	44.64	31.92	20.59	48.24	33.58	5.68	10.54	12.36	9.53	10.35	7.94	7.02	8.43
Ptp4a1_1	44.57	64.06	58.03	78.91	67	23.88	43.32	39.16	35.46	51.91	25.82	38.25	38.66
Nbl1_1	44.54	40.43	43.55	41.86	41.95	135.44	80.93	169.62	128.66	54.7	145.22	136.68	112.2
Nell2_1	44.54	52.24	66.87	61.5	60.21	16.26	35.37	28.68	26.77	45.17	21.09	32.23	32.83
Dnm1l_1	44.5	41.49	38.51	45.4	41.8	9.64	16.06	15.7	13.8	15.98	12.78	13.71	14.15
Ccdc90b_1	44.46	58.07	48.56	55.87	54.17	30.89	48.31	57.9	45.7	41.19	21.44	58.83	40.49
Srsf6_1	44.44	17.72	15.54	23.49	18.92	8.01	13.36	10.38	10.58	14.75	7.43	12.4	11.53
Ctsa_1	44.41	46.01	42.15	42.24	43.47	66.63	79.02	44.87	63.51	52.26	65.2	58.56	58.67
ENSMPUG00000000068_1	44.35	51.55	45.89	51.53	49.66	27.4	34.2	25.94	29.18	54.09	25.43	34.71	38.08
Wdr45_1	44.35	51.28	48.07	44.45	47.93	90.76	77.9	51.95	73.53	64.43	92.02	63.99	73.48
Vip_1	44.33	15.41	13.65	17.73	15.6	6.82	11.58	26.94	15.11	11.42	6.59	22.26	13.42
Nt5c2_1	44.3	35.44	30.03	33.87	33.11	15.17	18.84	13.67	15.9	25.16	15.55	14.2	18.3
Qars_1	44.24	38.49	35.95	40.06	38.17	34.04	36.17	27.03	32.42	49.12	36	29.85	38.32
Rassf4_1	44.21	34.77	25.39	38.26	32.81	27.38	23.94	11.7	21.01	26.44	23.74	13.42	21.2
ENSMPUG00000011734_1	44.2	93.9	98.42	87.27	93.2	244.62	169.1	188.25	200.66	143.18	259.22	237.73	213.38
Glg1_1	44.15	57.05	46.03	60.04	54.37	11.23	23.13	15.41	16.59	42.01	14.56	18.63	25.06
Ptprn_1	44.11	61.96	66.8	49.68	59.48	84.22	102.8	64.65	83.89	78.2	110.09	95.06	94.45
Etf1_1	44.09	42.39	43.16	49.25	44.93	11.62	25.69	19.32	18.88	21.68	15.42	21.19	19.43
Ncbp2_1	44.06	59.6	60.75	52.03	57.46	39.99	58.79	73.75	57.51	54.17	31.6	76.25	54.01
Nhp2_1	44.04	64.68	64.37	62.15	63.74	132.9	138.48	87.96	119.78	114.95	170.22	119.08	134.75
Madd_1	44.02	62.53	61.41	55.29	59.74	32.5	55.9	32.27	40.22	68.85	37.91	42.07	49.61
Mapre2_1	44.01	39.74	39.16	45.01	41.3	16.45	29.68	17.11	21.08	41.73	16.64	20.22	26.2
Dlg1_1	43.97	44.02	41.69	48.57	44.76	8.52	17.36	19.51	15.13	14.61	14.14	13.11	13.95
Ndufa12_1	43.94	37	42.64	39.39	39.68	49.32	45.51	72.07	55.63	47.3	42.09	68.91	52.77
Syne1_1	43.8	15.59	12.66	17.82	15.36	2.01	3.35	3.15	2.83	3.24	4.2	2.36	3.27
Inpp5f_1	43.79	36.8	36	50.05	40.95	7.91	16.98	13.21	12.7	22.17	11.09	11.56	14.94
Ndufa8_1	43.72	56.4	57.25	55.15	56.27	71.09	66.91	72.95	70.32	76.7	54.56	101.91	77.72
ENSMPUG00000011596_1	43.71	23.69	23.27	25.44	24.13	10.2	13.83	11.73	11.92	15.9	9.83	13.71	13.15
Ddrgk1_1	43.7	40.02	42.42	35.01	39.15	87.35	61.76	62.67	70.6	52.86	88.47	63.66	68.33
Rexo2_1	43.7	37.82	40.45	37.44	38.57	28.51	35.02	36.74	33.42	36.04	21.54	39.47	32.35
Gas6_1	43.65	65.15	62.87	52.17	60.07	119.54	103.89	97.56	107	80.55	134.12	94.03	102.9
Inpp4a_1	43.62	69.73	65.23	67.48	67.48	15.33	41.22	27.57	28.04	66.84	25.29	32.94	41.69
Jak1_1	43.62	47.44	43.2	46.96	45.87	13.69	22.31	16.24	17.41	25.15	17.23	16.74	19.71
Nomo1_1	43.59	60.4	55.19	57.15	57.58	30.35	63.44	30.81	41.53	68.12	34.91	45.53	49.52
Abhd14a_1	43.57	46.04	49.1	41.43	45.52	127.39	96.22	215.49	146.37	72.51	143.65	197.61	137.92
Prkar1a_1	43.56	35.29	33.75	35.01	34.68	14.92	26.59	15.86	19.12	35.1	14.82	24.92	24.95
ENSMPUG00000019809_1	43.54	5.61	6.11	10.53	7.42	9.31	9.97	11.86	10.38	7.59	10.45	13.6	10.54
Hexb_1	43.53	43.47	52.06	43.7	46.41	24.76	32.83	30.35	29.31	43.25	23.42	41.6	36.09
Sf1_1	43.49	37.85	37.31	37.14	37.44	40.14	57.06	29.19	42.13	49.2	39.21	40.75	43.05
ENSMPUG00000011453_1	43.4	46.91	51.13	54.88	50.97	8.09	22.91	17.01	16	24.65	13.43	15.88	17.99
Csnk2a1_1	43.35	43.72	38.66	46.97	43.12	14.92	22.66	16.14	17.91	41.34	15.62	18.85	25.27
Prpf8_1	43.35	42.11	36.33	42.28	40.24	17.3	23.15	17.35	19.27	37.3	19.92	18.51	25.24
Vdac2_1	43.34	41.37	42.67	42.7	42.25	23.72	33.71	29.28	28.9	43.04	22	27.9	30.98
Mical2_1	43.32	54.72	60.99	52.62	56.11	30.74	68.54	32.48	43.92	70.21	37.37	50.11	52.56
Gnl1_1	43.31	50.16	51.44	46.94	49.51	79.94	76.78	45.03	67.25	70.89	89.23	62.55	74.22
Actr10_1	43.29	38.86	32.46	40.57	37.29	24.84	27.84	44.36	32.35	30.58	18.66	34.45	27.9
Pccb_1	43.29	45.25	36.68	41.99	41.31	35.28	31.5	33.16	33.31	37.28	28.93	30.39	32.2
Dars_1	43.24	35.8	32.54	38.58	35.64	17.03	19.8	25.29	20.71	19.03	14.04	17.08	16.72
Erh_1	43.23	46.17	46.97	46.75	46.63	61.98	46.62	70.51	59.7	52.55	47.53	61.86	53.98
Gpx1_1	43.23	86.35	72.4	78	78.92	246.45	147.18	138.47	177.37	111.61	314.75	155.96	194.11
Kiaa0513_1	43.19	53.45	45.26	56.42	51.71	22.15	48.41	25.26	31.94	67.33	32.08	28.71	42.71
Acsl6_1	43.16	34.32	30.82	35.69	33.61	10.82	16.35	13.04	13.4	23.18	13.06	13.58	16.61
Coa3_1	43.13	44.99	53.38	49.33	49.23	108.83	86.58	67.8	87.74	78.14	95.27	90.11	87.84
Yipf3_1	43.11	59.34	60.61	58.07	59.34	104.29	105.78	84.08	98.05	90.28	103.9	84.83	93
Strbp_1	43.08	50.26	48.95	58.35	52.52	10.66	20.37	20.75	17.26	25.08	16.85	17.34	19.76
Ncam2_1	43.02	57.23	50.2	67.99	58.47	9.62	17.94	20.99	16.18	16.16	14.44	14.73	15.11
Atg4d_1	43	23.05	18.92	23.89	21.96	77.76	33.91	43.17	51.61	31.37	82.19	34.11	49.22
Anp32a_1	42.97	47.47	51.86	46.74	48.69	25.52	37.43	26.78	29.91	43.54	28.68	36.34	36.19
Dpp7_1	42.95	39.53	35.89	35.58	37	117.16	61.91	71.08	83.38	41.49	121	64.05	75.51
Tcp11l1_1	42.89	35.7	30.64	38.18	34.84	14.45	21.01	17.71	17.72	32.01	14.31	17.92	21.41
Gpt2_1	42.88	41.18	33.11	31.4	35.23	27.36	35.76	13.01	25.37	32.18	28.5	22.08	27.59
Puf60_1	42.87	51.25	49.35	48.92	49.84	110.83	92.6	67.66	90.37	68.14	117.15	86.39	90.56
Abi1_1	42.86	35.41	31.94	35.36	34.23	6.94	18.36	9.51	11.6	18.6	11.9	10.7	13.73
Prkag1_1	42.85	50.25	50.31	53.67	51.41	28.99	39.73	32.8	33.84	57.39	29.48	30.57	39.15
Sar1b_1	42.85	39.84	34.12	40.47	38.14	22.71	20.04	52.73	31.83	20.45	14.03	40.88	25.12
Pnp_1	42.83	23.63	15.94	17.33	18.97	45.41	27.17	20.93	31.17	21.7	30.39	31.55	27.88
Aldh3a2_1	42.8	48.76	40.57	51.72	47.02	21.47	37.05	23.87	27.46	59.9	24.44	31.99	38.78
Eif4g1_1	42.74	50.12	51.71	48.56	50.13	45.25	67.73	32.29	48.42	64.79	49.2	49.74	54.57
Csrp2_1	42.72	54.06	47.88	55.34	52.43	56.63	57.37	75.97	63.32	74.07	42.2	72.36	62.88
Sccpdh_1	42.72	37.64	40.88	50.49	43	43.45	34.8	63.07	47.11	53.04	20.15	43.46	38.89
Aldh6a1_1	42.63	37.83	26.01	33.12	32.32	11.38	13.6	10.73	11.9	13.23	13.18	9.18	11.86
Acsl3_1	42.6	32.69	31.14	32.7	32.18	8.65	11.8	12.01	10.82	12.56	10.44	11.36	11.45
Cops5_1	42.59	42.08	44.98	49.79	45.62	26.21	36.32	60.71	41.08	36.74	18.89	51.22	35.62
Dctn4_1	42.5	41.24	34.84	51.56	42.55	15.91	21.15	16.44	17.83	28.37	16.17	12.56	19.03
Clip3_1	42.49	65.19	61.28	56.27	60.91	65.39	89.65	53.53	69.52	76.08	88.48	77.7	80.75
Blvrb_1	42.35	62.59	56.34	50	56.31	135.47	106.21	90.61	110.76	86.43	138.72	105.65	110.26
Sorl1_1	42.34	41.89	41.76	51.76	45.14	5.4	15.58	13.86	11.61	30.23	10.31	14.88	18.47
Abhd16a_1	42.32	49.07	53.8	43.38	48.75	86.53	80.53	79.62	82.23	65.8	84	87.48	79.09
ENSMPUG00000008935_1	42.31	164.04	134.63	149.24	149.3	173.46	130.38	302.44	202.09	203.64	104.26	217.9	175.26
ENSMPUG00000010913_1	42.28	50.14	46.38	55.41	50.64	5.08	11.98	15.66	10.91	11.09	15.27	9.91	12.09
Glrx5_1	42.27	48.53	50.17	41.06	46.59	100.04	74.65	75.03	83.24	62.54	113.56	93.38	89.83
Tp53i11_1	42.24	23.35	32.05	24.3	26.57	50.98	57.39	39.03	49.13	41.49	53.13	75.25	56.62
Nptx1_1	42.21	116.91	115.39	123.33	118.54	45.88	126.94	86.42	86.41	151.76	59.64	101.88	104.42
Rasgrf2_1	42.18	51.77	41.9	47.33	47	7.47	14.24	14.89	12.2	33.69	17.83	11.77	21.1
Diablo_1	42.14	66.99	59.23	63.81	63.34	70.42	75.1	63.3	69.61	98.98	49.42	58.39	68.93
ENSMPUG00000015898_1	42.14	36.61	37.34	36.08	36.68	11.36	21.88	14.06	15.77	22.63	13.56	15.16	17.12
Rab5b_1	42.14	43.39	45.31	44.94	44.55	32.19	33.01	26.98	30.73	41.9	23.97	32.57	32.82
Cfdp1_1	42.03	53.54	54.15	46.46	51.39	35.55	46.69	31.96	38.07	51.35	30.11	49.85	43.77
Pik3r1_1	42	43.73	42.27	45.33	43.77	6.52	18.02	15.75	13.43	17.82	11.19	13.92	14.31
Timm50_1	41.97	55.84	53.98	42.95	50.92	123.91	85.14	84.44	97.83	66.59	126.98	86.2	93.26
Pnpla6_1	41.94	54.47	56.18	50.24	53.63	173.71	106.1	165.78	148.53	85.46	226.02	133.99	148.49
Atcay_1	41.85	75.34	73.72	72.47	73.85	42.03	89.7	50.42	60.72	92.22	54.9	67.13	71.42
Agk_1	41.83	61.96	77.42	63.96	67.78	45.81	78.34	43.09	55.75	94.66	46.09	72.8	71.18
Nme1_1	41.83	60.08	81.02	69.35	70.15	98.38	106.02	108.38	104.26	100.35	93.39	138.34	110.69
Hbs1l_1	41.81	36.81	32.15	36.74	35.23	9.11	17.69	12.82	13.21	17.27	13.1	15.52	15.3
Trap1_1	41.77	56.79	35.27	55.77	49.28	53.65	41.7	42.34	45.9	76.58	53.12	29.61	53.11
Lmbrd1_1	41.75	39.08	32.84	43.66	38.53	23	25.18	35.27	27.81	29.91	16.4	27.52	24.61
Cds2_1	41.7	48.79	40.46	48.34	45.86	13.41	28.22	13.91	18.51	43.03	11.75	18.27	24.35
Ddx24_1	41.65	33.88	36.91	33.61	34.8	15.93	23.13	16.68	18.58	33.7	19	18.13	23.61
Utp11l_1	41.65	42.5	41.18	44.43	42.7	29.42	35.88	43.4	36.23	28.75	27.31	34.41	30.15
Pyroxd1_1	41.57	27.77	23.66	44.04	31.82	9.44	12.29	14.97	12.23	14.18	6.35	11.84	10.79
Acsbg1_1	41.56	37.43	41.29	29.93	36.21	82.92	71.14	50.04	68.03	32.52	87.73	68.79	63.01
Oat_1	41.53	46.97	49.7	52.89	49.85	20.94	32.33	22.94	25.4	48.69	20.64	27.53	32.29
Ddx23_1	41.5	35.47	29.58	31.68	32.24	21	32.93	14.29	22.74	35.75	17.14	19.94	24.27
Nampt_1	41.5	29.64	23.1	33.76	28.83	37.93	38.78	29.06	35.25	28.37	23.34	51.59	34.43
Sema6b_1	41.44	56.65	68.03	57.94	60.87	142.67	120.52	191.04	151.41	107.59	180.85	194.79	161.07
Add3_1	41.42	26.07	21.31	27.04	24.81	7.94	9.98	7.8	8.57	5.67	11.22	5.47	7.45
Cadm2_1	41.3	51.05	48.62	57.15	52.27	6.23	15.57	18.2	13.33	13.46	12.23	9.9	11.86
ENSMPUG00000020098_2	41.27	3.2	2.46	2.76	2.8	4.57	3.8	5.02	4.46	3.1	2.83	2.16	2.69
Dnaja2_1	41.23	35.08	34.26	36.64	35.33	11.82	21.62	15.35	16.26	29.95	14.81	18.43	21.06
Iqcj-Schip1_1	41.23	50.11	51.95	48.87	50.31	33.13	39.42	44.15	38.9	48.69	29.67	42.34	40.24
Mrpl28_1	41.16	72.43	69.4	62.74	68.19	228.15	132.76	256.04	205.65	102.75	225.29	213.74	180.59
Anxa7_1	41.15	32.4	28.63	32.04	31.02	19.54	21.25	17.83	19.54	26.81	17.63	24.73	23.06
Rer1_1	41.11	58.14	54.19	59.23	57.19	65.01	66.45	76.38	69.28	77.7	34.24	79.47	63.8
Csf1r_1	41.09	28.23	7.4	26.74	20.79	19.12	39.58	9.74	22.81	8.95	13.7	12.19	11.62
Acadvl_1	41.08	38.92	33.31	30.07	34.1	68.14	59.89	31.17	53.07	40.03	65.73	43.05	49.61
Rpl21_1	41.06	61.14	66	63.81	63.65	105.23	89.86	123.34	106.14	54.3	74.16	127.55	85.34
Capn1_1	41.03	44.57	41.44	40.75	42.26	72.22	66.94	58.9	66.02	60.02	88.46	55.6	68.03
Rasgrf1_1	41.01	64.88	62.33	68.37	65.19	29.77	63.11	37.68	43.52	86.43	42.6	45.54	58.19
Sbf1_1	40.99	49.87	47.22	45.27	47.45	119.61	87.21	77.22	94.68	66.47	147.34	71.65	95.16
Padi2_1	40.96	27.3	23.55	35.84	28.89	22.05	33.82	15.73	23.87	29.12	17.7	23.05	23.29
Bbs2_1	40.95	39.96	44.53	31.4	38.63	22.77	25.41	17.14	21.78	28.68	20.43	25.21	24.77
Rpl5_1	40.91	34.04	34.3	35.98	34.77	42.38	33.14	51.16	42.23	34.89	20.23	50.99	35.37
Ssrp1_1	40.9	43.73	40.34	42.1	42.06	29.22	41.32	20.56	30.36	50.32	28.16	31.25	36.58
ENSMPUG00000002600_1	40.86	55.57	46.05	57.68	53.1	20.95	26.21	33.94	27.03	44.35	17.24	26.17	29.25
Copz1_1	40.84	39.42	36.34	52.08	42.61	68.15	54.02	81.49	67.89	56.78	38.66	63.32	52.92
Fam115a_1	40.83	37.94	34.5	38.39	36.94	5.63	11.76	12.01	9.8	14.39	12.01	10.65	12.35
Dock9_1	40.77	34.3	31.75	38.91	34.99	7.88	11.4	10.7	9.99	13.68	11.48	9.18	11.45
Mtch2_1	40.75	34.84	33.78	38.15	35.59	28.18	30.03	31.23	29.81	37.63	19.13	32.54	29.77
Kif21a_1	40.72	33.04	26.9	40.65	33.53	5.09	10.38	10.08	8.52	7.32	9.13	6.61	7.69
C1orf21_1	40.69	53.33	53.12	59.53	55.33	35.22	51.18	44.51	43.63	60.12	28.18	46.78	45.03
Mcam_1	40.61	37.54	23.69	36.82	32.69	61.55	56.78	26.72	48.35	44.44	39.24	36.35	40.01
Herpud1_1	40.59	40.18	37.27	34.6	37.35	30.77	40.69	32.23	34.56	50.32	19.39	42.14	37.28
Elovl5_1	40.58	18.28	18.75	22.62	19.88	3.59	8.32	4.6	5.5	5.99	3.61	4.87	4.82
Fubp1_1	40.58	28.49	23.31	32.06	27.95	11.13	14.93	11.84	12.63	19.16	9.56	11.06	13.26
Golim4_1	40.51	44.98	44.14	39.26	42.79	10.01	18.93	10.67	13.2	15.68	14.14	12.95	14.25
Rbbp7_1	40.5	33.08	30.32	34.71	32.7	15.93	25.01	22.77	21.24	25.72	12.07	25.54	21.11
Pdcd10_1	40.49	24.47	26.13	37.31	29.3	19.7	22.9	55.65	32.75	18.82	11.85	43.96	24.88
Dcaf8_1	40.46	40.42	35.85	37.92	38.06	27.86	37.54	26.1	30.5	47.19	27.2	26.87	33.75
Chd3_1	40.43	49.14	51.3	42.71	47.72	44.69	78.77	30.83	51.43	68.17	55.07	43.56	55.6
Ube2d2_1	40.43	54.19	58.68	64.21	59.02	46.31	57.14	62.03	55.16	77.49	40.66	72.77	63.64
Aga_1	40.4	39.49	20.91	37.82	32.74	34.6	20.45	24.03	26.36	34.04	21.91	15.29	23.75
Sept11_1	40.39	51.78	53.45	49.37	51.53	15.66	23	20.23	19.63	27.95	18.7	19.23	21.96
Pttg1ip_1	40.3	39.5	32.02	36.14	35.89	57.02	51.49	46.23	51.58	35.41	39.49	55.9	43.6
Sec11c_1	40.25	43.27	47.16	52.9	47.78	67.62	47.8	105.25	73.56	61.83	39.89	85.33	62.35
Gnaq_1	40.22	38.97	42.56	45.28	42.27	15.98	25.75	18.8	20.18	24.76	22.99	20.95	22.9
Tprkb_1	40.2	33.54	50.4	40.65	41.53	51.37	54.16	103.11	69.55	44.17	32.88	94.19	57.08
Arhgef25_1	40.16	44.76	37.93	34.58	39.09	62.99	66.75	47.18	58.97	65.16	71.4	51.66	62.74
Sorbs1_1	40.16	29.61	26.09	29.56	28.42	5.96	14.17	10.06	10.07	20.48	12.43	10.82	14.58
Ndufaf3_1	40.09	46.25	51	41.33	46.19	153.29	72.27	133.93	119.83	63.31	133.57	101.82	99.57
Hibadh_1	40.08	30.47	31.51	25.69	29.22	11.23	20.31	13.28	14.94	22.33	13.49	18.38	18.07
Gnao1_1	40.05	57.06	56.75	56.08	56.63	33.42	50.82	30.37	38.2	59.32	38.95	38.98	45.75
Apbb1_1	40.03	50.21	51.95	52.68	51.62	110.61	93.6	103	102.4	82.22	126.25	96.21	101.56
Tcap_1	40.01	77.96	92.02	65.35	78.44	163.91	136.85	167.77	156.18	108.74	202.47	151.17	154.13
ENSMPUG00000005658_1	40	63.15	75.47	53.59	64.07	295.38	135.7	172.14	201.07	87.18	404.28	147.83	213.1
Nars_1	39.99	38.08	35.31	46.48	39.96	12.15	19.48	22.51	18.05	20.75	13.82	17.46	17.34
Ktn1_1	39.91	33.56	22.41	44.32	33.43	12.01	14.16	16.79	14.32	9.44	15.41	11.58	12.15
Crip2_1	39.89	99.86	93.17	66.34	86.46	342.26	201.91	201.39	248.52	103.56	379.09	201.2	227.95
Rpl34_1	39.88	48.95	57.87	50.45	52.42	133.72	80.78	131.95	115.48	68.04	119	142.11	109.72
Crbn_1	39.85	39.49	36.8	42.58	39.63	21.22	22.96	41.33	28.5	20.59	14.59	34.07	23.08
Phb_1	39.83	36.55	39.37	35.08	37	50.71	54.94	40.56	48.74	49.57	42.3	42.73	44.87
Pmm1_1	39.79	36.71	29.98	35.84	34.18	83.01	53.7	51.02	62.58	52.48	85.33	46.75	61.52
ENSMPUG00000008317_1	39.78	53.24	51.05	44.88	49.72	56.56	70.44	40.44	55.81	59.76	59.74	57.23	58.91
Cd151_1	39.75	41.95	42.49	30.5	38.31	121.96	88.14	90.35	100.15	39.29	104.72	137.68	93.9
Rbm39_1	39.69	24.64	23.37	31.99	26.67	11.8	14.4	19.13	15.11	12.92	10.07	17.09	13.36
Cfl2_1	39.67	33.15	28.73	32.51	31.47	14.22	23.2	16.64	18.02	25.41	17.63	16.55	19.86
Dda1_1	39.67	65.38	65.03	62.25	64.22	128.94	108.91	97.48	111.78	85.99	143.16	101.67	110.27
Actr3_1	39.66	42.58	45.34	45.48	44.46	11.33	24.89	19.51	18.58	24.8	13	22.62	20.14
Fnbp1_1	39.62	30.12	21.7	31.57	27.8	15.21	16.48	9.28	13.66	20.36	13.72	11.29	15.12
Ccndbp1_1	39.61	31.56	35	31.57	32.71	18.45	21.87	32.69	24.34	27.04	13.65	30.04	23.57
Kcnab2_1	39.61	34.66	33.09	24.6	30.78	82.16	63.58	49.15	64.96	51.16	111.63	54.04	72.28
Papola_1	39.61	33.76	31.21	38.07	34.35	12.14	18.86	21.65	17.55	14.89	12.6	18.86	15.45
ENSMPUG00000009476_1	39.6	43.68	43.97	41.56	43.07	54.29	53.43	30.84	46.18	54.6	49.51	37.11	47.08
Fxr1_1	39.58	24.9	22.12	31.38	26.13	9.48	11.26	16.72	12.49	10.15	8.3	12.47	10.31
Ptprz1_1	39.58	34.82	30.04	36.94	33.94	8.53	11.42	11.91	10.62	11.78	9.86	10.32	10.66
Apba2_1	39.47	56.89	47.09	48.56	50.85	54.66	68.82	38.11	53.87	72.46	62.5	47.37	60.78
Cat_1	39.45	35.1	29.11	38.55	34.25	19.64	22.28	19.75	20.56	24.22	16.01	16.17	18.8
Mtss1l_1	39.4	45.8	38.71	40.39	41.64	96.39	76.88	58.59	77.28	53.05	103.57	68	74.87
Bag6_1	39.36	50.22	47.51	43.49	47.07	79.69	83.42	51.8	71.64	61.2	92.09	73.24	75.51
Bai2_1	39.35	73.96	73.72	61.18	69.62	107.85	109.97	86.35	101.39	97.83	132.04	100.58	110.15
Igfbp2_1	39.34	42.69	54.61	33.57	43.62	124.29	99.49	195.36	139.71	62.97	155.34	196.66	138.32
Zfyve27_1	39.32	48.61	43.24	43.05	44.97	64.38	67.92	56.15	62.81	64.5	76.18	58.62	66.43
Wipi2_1	39.3	57.01	59.12	53.34	56.49	48.8	67.14	32.41	49.45	72.1	39.23	51.17	54.17
Fundc1_1	39.26	27.13	30.22	25.97	27.78	22.97	24.46	27.67	25.03	21.66	13.07	30.23	21.65
Pc_1	39.22	28.47	31.05	26.81	28.78	52.16	60.43	35.51	49.37	33.19	57.43	44.86	45.16
Trappc6b_1	39.19	19.52	22	21.31	20.94	7.86	13.59	14.1	11.85	13.68	8.03	15.93	12.55
Hmgb1_1	39.08	31.42	39.64	46.53	39.2	20.44	27.45	40.43	29.44	22.95	13.55	43.75	26.75
Brsk2_1	39.06	47.62	48.86	43.31	46.6	82.84	80.55	67.74	77.04	72.49	99.96	77.32	83.26
Mfn2_1	38.97	57.49	44.05	47.82	49.79	32.55	57.86	26.67	39.03	58.93	36.53	36.92	44.12
Prkca_1	38.94	38.8	33.07	40.89	37.59	5.84	14.4	12.68	10.97	27	13.56	11.71	17.42
Rbm25_1	38.94	20.82	19.93	24.34	21.69	7.22	9.88	9.19	8.76	9.22	9.87	8.7	9.27
Slc25a18_1	38.94	31.78	29.24	29.37	30.13	29.22	24.09	19.29	24.2	30.77	22.71	22.64	25.37
Csnk1a1_1	38.92	28.86	32.01	32.31	31.06	10.07	17.53	15.86	14.49	19.68	11	17.49	16.06
Mrpl49_1	38.86	40.03	32.44	43.41	38.62	55.1	60.94	44.41	53.48	53.3	51.9	45.48	50.23
Mpc1_1	38.84	160.49	138.53	153.48	150.83	289.68	180.45	273.67	247.93	188.69	194.82	272.27	218.59
Anapc15_1	38.82	49.9	39.76	42.07	43.91	93.56	54.89	62.91	70.45	51.67	76.8	66.83	65.1
Top2b_1	38.81	40.58	38.11	43.77	40.82	11.36	16.03	23.69	17.03	12.81	16.72	14.68	14.74
ENSMPUG00000004029_1	38.8	58.82	54.66	52.25	55.24	185.53	109.75	173.79	156.36	83.92	196.41	150.4	143.58
Ppp2r5b_1	38.8	46.33	43.37	40.61	43.44	78.65	73.05	71.97	74.56	66.18	79.8	67.04	71
Srpk2_1	38.8	44.16	43.47	47.77	45.13	11.98	22.7	19.09	17.92	28.96	16.21	18.86	21.34
Ech1_1	38.69	40.07	35.11	39.96	38.38	85.49	50.21	50.38	62.03	56.58	74.93	49.11	60.21
Psmb7_1	38.69	39.66	44.11	40.33	41.37	60.57	51.56	57.68	56.6	59.22	41.03	56.84	52.36
Camta2_1	38.64	57.08	59.34	43.94	53.45	120.61	103.62	75.92	100.05	77.24	176.1	95.74	116.36
Dnajc5_1	38.64	53.71	54.45	56.3	54.82	67.02	79.38	83.74	76.71	74.24	66.22	62.23	67.56
Clcn4_1	38.63	44.03	38.62	49.81	44.15	12	26.51	18.24	18.91	42.1	16.92	21.24	26.75
Lsm14a_1	38.59	33.08	29.09	35.46	32.54	9.6	17.93	10.67	12.73	20.32	12.43	11.37	14.71
Nlk_1	38.59	44.79	52.1	48.98	48.63	8.26	20.66	14.05	14.32	25.04	12.36	13.72	17.04
Parp1_1	38.58	41.22	38.42	41.03	40.22	27.03	41.45	24.51	31	48.63	30.64	31.81	37.02
Pqbp1_1	38.58	41.7	41.88	34.2	39.26	82.22	70.02	55.09	69.11	54.33	89.11	73.39	72.28
Herc3_1	38.57	33.02	33.1	35.67	33.93	6.75	12.59	8.66	9.34	19.29	10.02	10.85	13.39
Eef2k_1	38.53	19.77	17.12	15.38	17.42	6.53	14.25	5.08	8.62	12.11	9.3	10.03	10.48
ENSMPUG00000011347_1	38.53	37.87	34.7	42.22	38.26	35.1	38.19	66.59	46.63	31.73	21.88	68.5	40.7
Dhx15_1	38.49	28.63	24.86	30.2	27.89	11.45	16.2	16.42	14.69	14.22	11.5	17.28	14.34
Trim28_1	38.47	51.5	51.02	47.23	49.92	96.98	87.64	68.62	84.41	66.31	102.76	76.66	81.91
Bcan_1	38.46	47.17	42.69	46.07	45.31	103.3	67.41	71.32	80.68	45.15	101.55	78.61	75.1
C1orf123_1	38.41	49.67	48.2	53.95	50.61	36.46	43.99	36.85	39.1	68.54	37.06	43.02	49.54
Ddx1_1	38.41	38.36	34.89	48.14	40.46	18.56	21.61	33.2	24.45	20.87	17.58	23.03	20.49
Phactr1_1	38.39	50.17	55.78	47.56	51.17	21.07	50.37	25.24	32.23	62.5	30.73	36.37	43.2
Ube2e1_1	38.36	37.73	32.97	38.78	36.49	35.48	30.43	44.63	36.85	34.06	20.49	39.07	31.21
Ddx39b_1	38.35	33.83	26.6	29.48	29.97	34.29	31.26	17.7	27.75	34.82	28.7	25.88	29.8
Cmas_1	38.33	36.58	39.08	38.13	37.93	16.38	29.52	27.74	24.55	36.47	14.11	26.71	25.76
Mkrn1_1	38.33	41.24	44.53	45.93	43.9	23.6	33.24	30.2	29.01	56.61	22.53	31.96	37.04
Upf3a_1	38.33	28.58	30.96	33.84	31.13	9.87	18.13	10.7	12.9	22.94	13.32	13.12	16.46
Cisd1_1	38.21	67.85	62.17	68.86	66.29	52.28	42.27	92.06	62.2	39.33	30.11	73.84	47.76
Higd2a_1	38.21	66.21	54.59	60.58	60.46	155.78	95.48	133	128.09	93.63	158.06	141.75	131.15
Enoph1_1	38.19	45.34	47.44	50.23	47.67	21.78	33.67	34.81	30.09	47.09	22.09	35.5	34.89
Jam3_1	38.19	30.83	22.06	53.22	35.37	15.21	23.24	19.55	19.33	36.5	11.05	15.44	21
Cadps_1	38.17	34.21	33.44	43.8	37.15	10.23	18.79	17.23	15.42	28.87	13.07	16.28	19.41
Pdcd6ip_1	38.17	27.77	22.11	29.94	26.61	6.48	10.81	7.81	8.37	11.43	7.92	7	8.78
ENSMPUG00000006270_1	38.16	13.97	15.94	11.5	13.8	10.49	11.44	15.66	12.53	10.57	8.78	14.51	11.29
Mrpl13_1	38.14	40.47	37.37	35.99	37.94	40.69	35.68	79.76	52.05	40.26	30.55	68.71	46.5
C8orf46_1	38.12	58.87	56.9	68.47	61.42	23.17	35.59	26.13	28.3	55.77	24.73	29.86	36.78
Kiaa0430_1	38.11	28.89	28.4	27.08	28.12	3.56	12.62	7	7.73	15.03	9.86	7.56	10.82
Pde8b_1	38.11	65.64	65.37	54.92	61.98	13.47	32.55	21.82	22.61	47.26	26.82	23.03	32.37
Rab18_1	38.08	38.84	36.82	39.93	38.53	23.21	27.21	52.88	34.43	29.77	14.94	36.54	27.08
Idh2_1	38.06	43.53	42.36	33.23	39.71	88.79	71.95	33.14	64.62	43.29	79.16	54.74	59.06
Snrpf_1	38.04	54.48	60.17	48	54.22	75.98	75.13	72.41	74.51	52.24	57.58	96.35	68.72
Brd2_1	38.03	30.25	26.06	26.99	27.76	25.96	34.53	21.39	27.29	39.81	24.65	27.5	30.65
Kpna4_1	38.03	40.84	38.94	44.95	41.58	8.7	18.81	16.74	14.75	16.52	12.87	11.58	13.65
Rnf10_1	38.02	47.31	48.88	45.55	47.25	39.09	54.8	31.61	41.83	62.45	37.76	38.4	46.2
Psmd8_1	38.01	37.14	33.71	34.34	35.06	58.27	49.55	41.57	49.8	48.77	48.25	46.82	47.95
ENSMPUG00000013966_1	38	57.23	50.72	51.5	53.15	95.82	63.08	61.07	73.32	69.36	83.34	77.28	76.66
Mrpl43_1	37.99	41.01	35.25	34.32	36.86	65.82	51.77	81.39	66.33	50.65	55.79	70.1	58.85
Tbc1d7_1	37.97	23.32	30.35	35.11	29.59	22.92	28.25	34	28.39	41.06	21.33	30.4	30.93
Unc13a_1	37.95	60.76	63.73	70.18	64.89	13.53	41.17	31.37	28.69	74.32	24.07	32.82	43.73
Stoml2_1	37.94	46.93	49.47	39.53	45.31	67.25	70.97	51.41	63.21	57.41	68.66	61.35	62.48
Rab24_1	37.93	44.47	41.24	40.19	41.97	72.3	73.21	50.66	65.39	55.33	89.11	59.46	67.97
Snapc5_1	37.93	41.58	34.46	39.02	38.35	27.63	33.52	24.8	28.65	40.22	22.46	33.63	32.1
Capn2_1	37.9	22.62	15.55	26.71	21.63	21.77	24.93	13.84	20.18	28.04	17.5	16.48	20.67
Ss18_1	37.87	23.09	22.12	25.32	23.51	7.63	10.51	11.12	9.75	8.4	9.41	9.15	8.99
Atp6v1h_1	37.83	40.34	46.29	44.24	43.62	27.2	31.47	40.02	32.9	40.37	23.82	34.52	32.9
Rarres2_1	37.78	7.22	9.89	6.61	7.91	24.64	22.14	13.57	20.12	7.72	27.52	36.85	24.03
Secisbp2l_1	37.78	33.8	31.38	44.81	36.66	3.46	10.62	9.17	7.75	9.78	6.29	5.91	7.33
Sh3gl2_1	37.75	53.92	53.5	50.86	52.76	19.04	38.08	24.46	27.19	54.16	25.65	31.12	36.98
Cyb561_1	37.7	45.38	32.42	41.29	39.7	69.68	42.21	62.88	58.25	37.63	73.8	39.21	50.21
Cacna2d3_1	37.67	31.72	36.31	30.83	32.95	12.13	19.01	17.89	16.34	25.29	15.4	19.38	20.03
Ubl4a_1	37.66	58.08	58.61	53.77	56.82	68.2	93.3	57.12	72.88	76.41	79.3	66.6	74.1
Polr2b_1	37.64	32.42	25.59	35.86	31.29	12.73	14.34	19.58	15.55	12.46	12.84	13.59	12.97
ENSMPUG00000008331_1	37.63	30.22	22.88	36.74	29.94	12.11	15.9	27.34	18.45	9.84	13.76	29.16	17.59
Stt3a_1	37.6	24	22.09	27.91	24.67	13.88	14.98	12.89	13.92	19.27	8.96	17.92	15.38
Sgk1_1	37.54	25.34	17.98	33.2	25.51	17.87	20.87	9.87	16.2	25.06	13.39	11.38	16.61
Gabra2_1	37.52	31.07	32.89	34.72	32.89	6.12	11.97	9.14	9.08	10.33	9.12	9.18	9.54
Cmtm5_1	37.51	46.25	36.7	60.21	47.72	169.4	77.78	87.81	111.66	64.44	141.67	67.33	91.15
Snap91_1	37.51	49	48.84	53.58	50.47	12.77	28.33	22.97	21.36	50.02	20.15	23.7	31.29
Mrps23_1	37.46	39.65	35.3	35.88	36.94	46	35.19	56.74	45.98	44.56	25.57	53.21	41.11
Ppm1b_1	37.45	28.55	36.57	33.29	32.8	7.79	15.63	13.89	12.44	19.52	9.86	15.33	14.9
Klk6_1	37.44	26.8	16.11	78.27	40.39	88.47	47.15	66.88	67.5	66.88	34.31	28.93	43.37
Snrnp25_1	37.39	78.41	94.36	85.56	86.11	145.28	111.5	117.2	124.66	131.85	122.03	121.18	125.02
Ampd2_1	37.38	34.91	36.94	29.21	33.68	50.88	58.83	30.79	46.84	42.22	62.83	38.67	47.91
Atn1_1	37.35	42.71	40.52	32.13	38.45	84.89	67.41	41.64	64.65	52.09	119.57	61.26	77.64
Cbx7_1	37.35	57.82	47.08	43.54	49.48	130.17	84.92	133.21	116.1	63.88	146.01	107.37	105.75
Elmo2_1	37.27	43.44	43.01	38.59	41.68	18.74	37.48	18.13	24.78	41.82	21.52	26	29.78
Epha4_1	37.25	50.07	49.41	54.49	51.32	8.21	21.03	15.26	14.83	26.5	15.35	16.38	19.41
Fxr2_1	37.24	40.91	42.25	41.89	41.68	66.63	65.32	62.59	64.84	59.05	64.94	63.24	62.41
Emc3_1	37.23	30.26	29.88	33.47	31.2	12.82	20.67	18.18	17.22	26.81	12.82	16.46	18.7
Phkg2_1	37.12	45.03	43.1	37.7	41.94	50.6	62.14	33.43	48.72	57.01	65.14	39.92	54.02
Ager_1	37.1	34.22	29.73	26.32	30.09	100.67	56.44	41.67	66.26	33.58	116.22	46.74	65.51
Ppp1r16b_1	37.1	35.52	29.83	36.67	34.01	22	45.34	20.65	29.33	46.71	23.12	24.52	31.45
Fbxo11_1	37.08	43.11	39.4	40.69	41.07	9.39	17.7	18.94	15.34	18.02	17.54	17.86	17.8
Jkamp_1	37.01	35.88	31.66	30.82	32.79	21.37	25.37	48.06	31.6	26.56	15.28	39.87	27.24
Usf2_1	37	51.79	51.99	42.01	48.59	158.76	96.95	84.35	113.35	72.51	180.3	93.15	115.32
Psenen_1	36.98	102.69	110.02	94.41	102.37	247.81	176.39	150.43	191.54	147.51	227.72	211.18	195.47
Aarsd1_1	36.95	39.94	39.02	36.1	38.35	38.78	49.93	30.65	39.79	47.45	40.3	44.79	44.18
Nmnat2_1	36.95	46.98	46.37	45.17	46.17	27.33	48.94	37.36	37.88	55.51	35.34	40.98	43.94
Aak1_1	36.92	42.75	44.23	44.59	43.86	7.85	22.79	19.95	16.86	34.93	18.28	18.28	23.83
Lrp1_1	36.91	50.02	44.91	44.86	46.6	25.43	49.12	23.32	32.62	35.63	27.8	37.32	33.59
Mx1_1	36.88	30.61	28.78	25.95	28.45	13.8	22.5	13.49	16.6	33.35	13.45	18.42	21.74
Ranbp9_1	36.88	38.52	41.4	39.05	39.66	12.26	26.51	19.28	19.35	29.51	17.86	22.65	23.34
Unc13c_1	36.87	27.73	25.67	27.78	27.06	2.73	11.18	10.21	8.04	6.18	7.67	5.87	6.57
Sltm_1	36.83	20.38	19.53	23.81	21.24	4.63	9.76	6.2	6.86	7.07	8.4	7.47	7.65
Btbd10_1	36.82	35.08	34.25	40.99	36.77	11.26	20.72	26.17	19.38	20.05	13.91	18.34	17.43
Lactb2_1	36.79	29.64	26.45	36.26	30.78	17.59	17.06	51.68	28.78	24.02	10.13	24.44	19.53
Slc23a2_1	36.77	46.28	37.56	50.35	44.73	13.66	29.18	17.5	20.11	49.2	15.49	18.83	27.84
Bpnt1_1	36.76	43.26	39.71	43.07	42.02	21.36	29.92	41.26	30.84	27.12	23.73	39.65	30.17
Coq9_1	36.74	44.88	40.88	46.17	43.98	42.1	37.88	27.23	35.74	54.53	43.64	33.8	43.99
Micu3_1	36.69	41.36	40.69	43.94	42	7.35	17.95	29.68	18.33	16.93	8.79	19.12	14.95
Sds_1	36.69	37.11	33.08	27.97	32.72	69.23	50.09	34.05	51.12	27.29	57.06	58.19	47.51
Slco1c1_1	36.69	17.81	19.82	16.4	18.01	5.36	6.32	6.57	6.08	3.44	3.95	6.02	4.47
Pllp_1	36.66	48.8	20.97	59.21	42.99	154.71	62.5	91.99	103.07	61.03	88.89	59.38	69.77
Cttn_1	36.64	45.84	36.68	39.06	40.52	38.34	51.53	26.29	38.72	54.58	37.62	33.11	41.77
Fbxo25_1	36.63	49.46	62.11	53.02	54.86	33.78	58	31.58	41.12	69.36	34.3	52.99	52.22
Syn1_1	36.61	63.43	61.33	48.44	57.73	54.53	86.55	57.96	66.35	69.97	76.28	76.29	74.18
Cit_1	36.59	37.87	39.2	35.63	37.57	9.76	20.7	14.45	14.97	33.05	19.19	16.29	22.84
Rnf130_1	36.58	30.19	21.67	44.08	31.98	46.23	27.54	54.83	42.87	44.4	20.85	30.86	32.04
ENSMPUG00000015081_1	36.57	26.43	30.89	26.61	27.98	59.23	38.62	66.26	54.71	40.75	63.2	47.86	50.6
Gspt1_1	36.56	34.5	35.35	41.66	37.17	11.68	22.81	18.26	17.58	29.91	14.45	17.81	20.72
R3hdm2_1	36.54	38.28	47.05	40.99	42.11	18.77	44.63	20.03	27.81	44.27	27.02	31.45	34.25
G3bp1_1	36.51	27.16	26.52	29.98	27.88	9.32	17.64	11.81	12.93	18.78	10.84	14.74	14.79
ENSMPUG00000015193_1	36.44	30.25	30.17	38.02	32.81	5.67	13.65	10.61	9.98	11.48	11.22	8.56	10.42
ENSMPUG00000010955_1	36.43	19.09	15.45	28.42	20.99	10.16	15.87	32.6	19.54	15.02	16.82	44	25.28
Nutf2_1	36.38	69.09	65.64	60.66	65.13	72.78	59.51	38.93	57.07	71.87	59.44	49.42	60.24
Elavl3_1	36.36	47.54	44.71	51.91	48.05	22.46	44.9	25.63	31	60.52	21.88	29.71	37.37
Napb_1	36.35	38.58	36.66	40.77	38.67	7.64	21.69	15.76	15.03	35.13	10.37	17.49	21
Optn_1	36.35	12.5	24.12	32.25	22.96	4.27	12.96	10.68	9.3	13.2	5.4	13.44	10.68
Ncam1_1	36.33	42.03	37.62	43.38	41.01	11.34	23.28	14.45	16.36	31.22	12.41	18.63	20.75
Pfkl_1	36.28	27.69	22.14	25.74	25.19	54.03	44.86	32.01	43.63	32.04	60.6	35.86	42.83
Scp2_1	36.27	29.11	28.94	29.81	29.28	15.36	19.91	27.18	20.82	17.06	12.44	27.02	18.84
Enosf1_1	36.26	18.08	14.69	18.44	17.07	16.56	9.43	14.98	13.66	14.22	9.98	14.51	12.9
Sdf4_1	36.26	37.25	34.83	34.31	35.46	51.43	53.62	25.37	43.47	48.33	38.91	34.3	40.51
Acad9_1	36.19	35.37	23.08	28.73	29.06	23.99	20.3	14.71	19.67	29.63	19.12	14.13	20.96
Cnksr2_1	36.19	37.36	39.63	37.28	38.09	4.92	15.37	11.84	10.71	20.47	12.8	10.76	14.68
Cdk5_1	36.16	52.06	49.88	48.22	50.05	106.67	79.3	96.9	94.29	80.19	102.35	89.07	90.54
Camk1d_1	36.14	55.31	52.7	57.68	55.23	15.56	39.67	22.52	25.92	59	26.57	24.67	36.75
Gabra1_1	36.13	30.55	31.61	41.94	34.7	3.98	12.54	16.62	11.05	12.52	8.08	9.75	10.12
Capzb_1	36.11	42.73	43.58	41.59	42.64	40.28	51.11	36.22	42.54	57.81	31.76	41.6	43.72
Phgdh_1	36.08	30.7	36.08	27.26	31.35	86.19	60.86	54.69	67.25	31.58	87.76	51.66	57
Ndrg3_1	36.04	43.9	46.48	50.16	46.85	15.67	28.54	19.2	21.14	47.46	20.45	23.71	30.54
ENSMPUG00000008911_1	35.99	41.51	43.74	41.29	42.18	30.93	35.36	49.3	38.53	36.33	26.4	42.18	34.97
Rpa3_1	35.97	52.66	47.45	51.41	50.51	97.77	58.78	134.31	96.96	63.51	65.52	97.25	75.42
Eif3b_1	35.96	44.38	44.08	38.88	42.45	42.31	63.8	29.2	45.1	54.86	36.93	39.73	43.84
Arpc2_1	35.91	33.08	37.71	36.7	35.83	28.05	32.66	40.88	33.86	40.61	21.9	44.35	35.62
Tpm2_1	35.9	12.56	12.02	14.11	12.9	25.49	26.01	12.65	21.38	14.04	16.4	24.34	18.26
Cast_1	35.88	15.12	9.3	17.87	14.1	5.14	5.62	4.95	5.24	6.32	5.29	4.3	5.3
Cdk4_1	35.86	37.12	35.46	30.71	34.43	51.36	41.63	27.13	40.04	41.7	45.79	35.54	41.01
Slc30a9_1	35.85	33.34	34.97	42.8	37.04	8.99	16.76	22.27	16.01	16.3	11.24	14.65	14.06
Stmn4_1	35.84	35.05	36.26	45.64	38.98	35.76	38.53	37.83	37.37	50.53	29.17	39.93	39.88
Aagab_1	35.8	36.76	37.76	36.19	36.91	13.29	24.59	18.01	18.63	43.25	16.7	17.59	25.85
Rhof_1	35.79	56.29	61.54	43.42	53.75	60.67	76.15	49.4	62.07	74.39	77.4	60.3	70.7
ENSMPUG00000015999_1	35.77	21.81	23.95	27.1	24.29	15.77	21.42	23.34	20.17	24.18	11.84	25.1	20.38
Rims3_1	35.76	63.65	49.52	53.32	55.5	49.74	70.35	43.55	54.55	72.2	74.09	46.65	64.31
Mms19_1	35.74	31.91	28.66	34.06	31.54	27.53	36.28	18.45	27.42	35.78	24.77	22.26	27.6
Drg1_1	35.67	33.07	30.64	36.31	33.34	23.89	25.98	32.18	27.35	38.15	20.85	30.1	29.7
Mdp1_1	35.63	64.26	71.36	60.37	65.33	213.39	115.05	285.02	204.49	95.25	231.58	175.44	167.42
4933411G06Rik_1	35.62	34.29	38.11	34.31	35.57	23.01	27.82	45.29	32.04	29.13	15.06	45.95	30.05
Hnrnpll_1	35.59	30.02	30.68	32.78	31.16	12.7	20.44	24.4	19.18	20.68	13.23	23.52	19.14
Marc2_1	35.58	62.87	84.21	60.56	69.21	32.77	68.54	38.45	46.59	63.24	27.97	59.84	50.35
Crym_1	35.57	22.76	24.97	17.55	21.76	24.77	32.38	17.01	24.72	24.43	28.83	30.26	27.84
Ccdc47_1	35.55	30.73	25.85	32.65	29.74	7.63	13.17	11.6	10.8	11.27	9.22	9.35	9.94
Ephx2_1	35.48	20.65	14.03	7.84	14.17	19.06	17.92	3.05	13.34	7.31	17.35	7.44	10.7
Hexa_1	35.47	7.84	7.83	11.67	9.11	7.96	9.33	4.72	7.34	8.11	5.96	6.68	6.92
Rasgrp1_1	35.45	45.64	40.51	55.02	47.06	6.86	19.23	15.41	13.83	24.03	12.96	14.32	17.11
Tsr3_1	35.45	60.75	46.36	34.23	47.11	254.54	85.34	170.85	170.24	63.48	307.3	129.85	166.88
Chd4_1	35.41	29.08	26	28.42	27.83	10.69	19.93	10.93	13.85	28.76	13.87	12.89	18.51
Btbd3_1	35.4	25.65	20.59	28.61	24.95	2.44	7.38	6.45	5.42	12.22	7.67	6.13	8.68
Clic4_1	35.38	22.59	14.59	24.93	20.7	10.94	10.25	7.09	9.43	10.42	6.9	8.03	8.45
Cnpy2_1	35.37	37.19	41.55	38.18	38.97	113.54	66.36	151.61	110.5	54.11	110.2	94.98	86.43
Mgea5_1	35.37	29.59	28.95	30.28	29.61	6.29	12.16	9.63	9.36	16.69	11.37	10.17	12.74
Rell2_1	35.37	32.74	29.57	29.32	30.54	77.62	50.79	101.24	76.55	45.1	96.15	61.01	67.42
Sept3_1	35.37	42.52	48.42	44.56	45.17	19.77	49.94	24.47	31.39	55.08	25.19	36.79	39.02
Bace1_1	35.36	35.68	28.4	54.85	39.64	24.73	37.99	19.88	27.53	39.08	18.34	21.89	26.44
Eif1b_1	35.33	38.95	40.78	34.11	37.95	31.96	41.4	35.23	36.2	42.98	32.42	39.79	38.4
Fibp_1	35.32	31.76	33.95	30.96	32.22	67.8	59.74	39.5	55.68	44.89	76.46	50.4	57.25
Stac2_1	35.3	21.28	16.1	18.84	18.74	45.61	30.98	37.24	37.94	34.01	63.52	27.64	41.72
Hid1_1	35.25	38.03	37.11	37.65	37.6	53.73	57.91	40.85	50.83	46.65	56.16	47.29	50.03
Pip5k1b_1	35.25	24.14	26.39	24.2	24.91	7.13	14.68	17.01	12.94	23.35	10.52	14.1	15.99
Tspan31_1	35.24	33.24	27.6	30.63	30.49	42.16	32.84	51.55	42.18	35.54	21.98	45.66	34.4
Ntpcr_1	35.23	29.9	27.32	27.69	28.3	38.71	27.75	29.64	32.03	33.62	23.45	30.57	29.21
Srsf1_1	35.22	24.2	21.92	27.52	24.55	8.61	14.48	7.9	10.33	19.12	9.69	13.33	14.05
Hiat1_1	35.19	36.71	32.57	40.41	36.56	11.67	18.83	13.69	14.73	25.22	9.37	15.42	16.67
Rnf220_1	35.18	42.78	39.86	39.72	40.79	71.55	65.98	48.3	61.95	62.67	77.54	49.69	63.3
Nptxr_1	35.16	55.72	60.92	52.19	56.28	69.48	96.86	74.86	80.4	85.97	93.8	86.8	88.86
Elmo1_1	35.09	41.59	43.59	42.81	42.66	21.87	43.3	22.77	29.31	46.78	24.06	31.02	33.95
Pspc1_1	35.08	41.05	37.98	38.59	39.21	22.7	25.08	33.61	27.13	30.79	19.57	29.6	26.65
Mfap1_1	35.04	30.67	26.69	34	30.45	14.28	18.8	22.41	18.49	20.79	16.67	14.48	17.31
Pgm3_1	35.04	27.83	26.67	31.95	28.82	11.38	14.16	20.04	15.19	13.94	11.73	14.36	13.34
Sh3glb1_1	35.02	27.33	29.75	35.6	30.89	16.24	20.68	25.31	20.74	19.41	13.13	22.58	18.37
Srprb_1	35.02	33.86	31.37	33.8	33.01	19.56	23.05	20.71	21.1	36.76	18	22.91	25.89
Dpm2_1	34.96	113.44	125.95	95.71	111.7	281.52	224.27	188.42	231.41	162.12	334.6	204.45	233.72
Bub3_1	34.91	21.67	20.17	27.11	22.98	17.09	17.05	17.67	17.27	20.38	14.67	17.1	17.38
Glyr1_1	34.89	36.3	39.7	40.55	38.85	11.05	25.54	15.81	17.46	38.42	14.5	19.75	24.22
Nkiras1_1	34.89	28.96	30.5	31.79	30.42	15.69	17.12	23.72	18.84	20.09	15.74	25.25	20.36
Creb3_1	34.88	36.73	38.41	40.84	38.66	37.47	41.3	40.59	39.79	47.87	32.15	46.1	42.04
Trim44_1	34.84	34.81	33.53	38.73	35.69	8.5	23.37	11.62	14.5	34.82	10.63	12.98	19.48
Pcsk2_1	34.8	32.73	36.31	37.77	35.6	6.26	17.86	14.11	12.74	25.36	9.83	15.97	17.05
Arhgap21_1	34.79	21.15	22.26	22.82	22.08	3.98	8.7	5.29	5.99	9.69	8.2	6.04	7.98
Enpp2_1	34.79	23.37	11.41	47.63	27.47	16.76	14.19	17.11	16.02	18.64	6.82	8.57	11.34
Fmnl2_1	34.76	25.12	20.87	36.37	27.45	7.38	10.52	8.79	8.9	10.48	12.25	6.88	9.87
Chst10_1	34.75	39.33	38.94	40.97	39.75	27.25	41.08	23.14	30.49	53.98	23.56	27.6	35.05
ENSMPUG00000014609_1	34.75	3.75	6.46	5.81	5.34	4.85	4.05	4.88	4.59	6.16	4.42	9.66	6.75
Ggh_1	34.72	48.98	47.98	46.88	47.95	55.57	42.73	89	62.43	57.15	25.32	67.14	49.87
Tmem242_1	34.72	55.74	60.47	58.78	58.33	47.6	52.95	57.13	52.56	70.03	47.16	64.58	60.59
Wsb1_1	34.69	5.91	4.79	12.55	7.75	1.87	3.61	2.43	2.64	3.48	1.39	3.4	2.76
Prpf6_1	34.67	40.93	38.79	35.79	38.5	39.67	49.55	26.53	38.58	46.48	39.39	36.5	40.79
Pde4dip_1	34.66	40.25	36.13	39.65	38.68	12.35	20.5	14.08	15.64	32.1	19.09	15.13	22.11
C2cd2l_1	34.62	56.37	56	43.75	52.04	59.93	81.93	56	65.95	70.83	85.73	71.44	76
Fam96b_1	34.62	65.87	69.65	49.6	61.71	155.35	93.87	108.44	119.22	71.94	174.71	124.58	123.74
Adrbk2_1	34.6	37.5	38.99	30.69	35.73	7.62	20.57	11.92	13.37	32.7	14.11	15.76	20.86
Abhd8_1	34.55	60.46	61.51	45.39	55.79	166.37	106.63	148.33	140.44	82.55	213.74	135.63	143.97
Ptdss1_1	34.52	29.29	30.36	30.02	29.89	23.48	42.43	19.21	28.37	35.51	16.02	32.34	27.95
Cd9_1	34.51	25.81	16.89	33.62	25.44	58.64	35.79	33.87	42.76	39.17	25.47	30.41	31.69
S100p_1	34.45	11.4	6.89	17.71	12	39.31	16.39	33.26	29.65	21.54	31.51	19.83	24.29
Fxyd1_1	34.44	43.33	50.13	50.35	47.94	194.7	95.77	100.94	130.47	66.28	209.42	127.94	134.55
Trpc4ap_1	34.43	36.9	34.88	39.65	37.14	28.27	42.45	26.09	32.27	47.46	24.47	32.98	34.97
Phkb_1	34.42	30.69	25.95	35.44	30.69	7.93	12.66	14.5	11.7	10.57	10.56	8.26	9.8
Micu1_1	34.41	30.56	36.11	33.19	33.29	16.48	27.05	16.88	20.14	35.96	19.42	19.88	25.09
Pepd_1	34.39	35.03	34.53	28.71	32.75	51.97	47.03	39.02	46.01	44.59	46.31	38.05	42.98
Scn1a_1	34.35	31.28	23.9	43.9	33.03	2.86	6.35	9	6.07	7	6.37	5.18	6.19
Ppfia3_1	34.34	72.83	76.95	63.06	70.95	254.9	144.65	200.04	199.86	115.5	353.62	165.84	211.65
Ipo9_1	34.33	32.69	32.14	35.16	33.33	10.32	16.96	12.58	13.29	30.15	14.55	12.34	19.02
Ids_1	34.3	40.26	38.54	41.61	40.14	6.96	20.99	13.29	13.75	29.71	11.87	13.4	18.33
Mtfr1l_1	34.26	36.99	32.95	37.86	35.93	23.91	31.06	17.11	24.03	44.8	23.02	23.07	30.3
Smarcb1_1	34.26	55.61	49.32	42.77	49.23	66.44	63.83	40.09	56.78	60.01	66.28	55.01	60.44
Sgcb_1	34.24	25.05	22.04	30.81	25.97	4.75	8.93	9.04	7.57	8.16	7.34	8.2	7.9
Sez6l_1	34.19	61.21	67.7	69.68	66.2	15.92	47.71	30.64	31.42	76.61	27.63	39.85	48.03
Vat1l_1	34.17	23.19	24.44	23	23.55	5.19	13.36	8.04	8.86	19.67	6.83	10.33	12.27
Thoc7_1	34.15	41.99	47.65	42.29	43.98	40.15	37.82	53.32	43.76	39.72	20.57	46.91	35.73
Lamtor2_1	34.14	56.32	62.76	49.27	56.11	226.81	121.15	141.62	163.19	86.74	269.24	132.03	162.67
Rb1cc1_1	34.14	29.24	23.17	31.46	27.95	4.57	11.43	13.13	9.71	7.92	8.33	8.42	8.22
Coro2b_1	34.13	47.14	42.93	39.96	43.34	42.06	58.52	29.54	43.37	54	51.81	39.1	48.3
Psme3_1	34.13	54.68	48.56	54.78	52.67	33.13	49.55	37.81	40.17	60.69	27.01	47.22	44.97
Cntn2_1	34.12	47.2	27.15	51.07	41.81	47.77	55.9	31.48	45.05	48.12	37.8	36.71	40.88
Plekhb2_1	34.09	31.48	32.2	39.84	34.51	11.19	20.11	16.27	15.86	35.91	11.18	16.72	21.27
Hnrnpab_1	34.07	43.63	47.63	41.77	44.34	53.14	82.54	50.9	62.19	71.98	41.95	66.49	60.14
Psd2_1	34.03	15.11	26.28	16.41	19.27	6.92	20.39	7.43	11.58	12.63	7.81	13.7	11.38
Tmem248_1	34.01	33.8	29.97	36.29	33.36	9.03	17.7	8.58	11.77	35.95	11.4	14.36	20.57
Gpx3_1	33.98	31.77	23.13	24.36	26.42	57.43	42.65	34.21	44.76	40.85	75.06	46.31	54.07
ENSMPUG00000013954_1	33.94	35.17	40.76	38.54	38.16	36.83	35.28	56.03	42.71	42.52	23.04	57.52	41.03
Lamtor3_1	33.93	27.98	30.05	27.56	28.53	26.3	28.43	67.85	40.86	27.66	17.65	48.78	31.36
Mink1_1	33.93	39.88	37.25	32.39	36.5	63.84	65.76	43.06	57.56	49.86	78.72	52.02	60.2
Sf3a1_1	33.92	43.85	37.62	35.59	39.02	38.59	58.46	29.45	42.17	47.77	43.24	40.01	43.68
Prrc2b_1	33.91	59.45	60.15	48.69	56.1	54.12	89.74	42.39	62.08	70.25	81.97	59.69	70.64
Emd_1	33.83	36.82	43.84	34.21	38.29	75.32	72.05	58.88	68.75	54.3	79.25	67.39	66.98
Myo18a_1	33.82	41.39	37.45	35.03	37.95	39.27	55.02	24.5	39.6	48.33	43.68	31.14	41.05
Kif3c_1	33.67	46.42	43.49	42.49	44.13	19.45	48.45	23.94	30.62	55.17	23.06	36.52	38.25
Rnd2_1	33.67	35.58	43.72	53.38	44.23	145.1	85.22	102.59	110.97	65.67	151.11	77.09	97.96
Myef2_1	33.65	20.75	19.43	24.94	21.71	4.21	9.3	7.32	6.94	5.81	7.54	6.18	6.51
Slc25a1_1	33.64	36.68	35.01	36.18	35.96	120.25	69.77	58.8	82.94	48.36	150.16	52.8	83.77
Cd99_1	33.58	39.98	23.15	34.56	32.56	41.38	35.83	30.42	35.88	46.79	31.13	28.66	35.52
Ruvbl1_1	33.57	25.75	24.23	24.61	24.86	24.97	25.19	16.45	22.2	34.67	20.89	19.83	25.13
Etnk2_1	33.54	35.34	37.56	29.61	34.17	96.67	67.99	67.21	77.29	47.95	132.82	59.04	79.94
Kpnb1_1	33.54	35.3	29.35	36.4	33.68	7.32	12.98	10.23	10.18	19.79	11.24	9.95	13.66
Brinp1_1	33.53	54.9	67.04	60.8	60.91	17.1	45.02	27.62	29.91	61.06	22.48	34.94	39.49
Cnot7_1	33.53	36.43	35.54	41.56	37.84	12.66	16.38	23.59	17.54	21.36	9.95	17.27	16.19
Rab7a_1	33.52	32.74	32.76	31.48	32.33	19.94	29	15.41	21.45	35.89	19.53	22.57	25.99
Pex5l_1	33.46	33.55	26.32	40.72	33.53	4.21	9.92	11.05	8.39	11.58	7.74	6.9	8.74
Itfg1_1	33.43	38.11	41.41	46.81	42.11	12.46	21.91	23.48	19.28	20.66	11.39	23.3	18.45
Dnaja3_1	33.42	31.01	26.87	28.76	28.88	17.56	27.17	14.62	19.78	36.91	15.15	16.81	22.95
Papss1_1	33.38	35.53	35.01	41.14	37.23	14.96	21.52	20.91	19.13	32.01	13.97	20.27	22.08
Ube2k_1	33.33	30.56	28.73	33.1	30.8	6.86	14.85	14.01	11.91	14.9	8.88	12.6	12.13
Egln1_1	33.28	30.58	28.91	31.27	30.25	16.22	25.58	25.21	22.34	32.98	12.63	27.47	24.36
Pdcd4_1	33.28	27.37	22.2	26.92	25.5	8.74	11.55	11.6	10.63	12.89	9.27	11.82	11.33
Arpc5l_1	33.26	33.58	40.12	35.8	36.5	28.16	37.13	31.34	32.21	44.49	21.14	38.61	34.75
Snd1_1	33.26	47.79	38.6	39.32	41.9	50.36	48.24	33.84	44.15	49.43	59.31	38.1	48.95
ENSMPUG00000005164_1	33.25	26.18	21.74	27.4	25.11	31.43	26.58	21.41	26.47	37.73	19.97	26.24	27.98
Snw1_1	33.24	37.46	34.42	38.6	36.83	23.47	23.46	24.13	23.69	20.15	19.54	18.74	19.48
Tmeff1_1	33.24	32.22	27.13	55.13	38.16	21.76	23.84	59.64	35.08	33.73	12.6	31.08	25.8
Cyth2_1	33.23	62.13	62.36	53.87	59.46	118.71	103.87	72.5	98.36	90.03	124.73	92.4	102.38
Letm1_1	33.23	36.79	31.55	37.49	35.28	46.17	54.52	39.43	46.71	51.02	43.21	39.44	44.56
Shisa5_1	33.23	37.29	40.45	42.15	39.96	111.61	77.95	163.3	117.62	70.24	131.55	108.21	103.33
Tex264_1	33.22	37.89	36.44	36.78	37.04	110.09	64.06	103.05	92.4	55.63	119.53	92.79	89.32
Cept1_1	33.21	31.74	25.9	32.68	30.11	15.19	20.5	29.21	21.63	24.99	11.5	27.24	21.24
Emg1_1	33.2	28.33	26.77	23.92	26.34	43.06	31.74	42.29	39.03	35.88	36.59	47.61	40.02
Tspan13_1	33.19	38.79	36.1	37.61	37.5	21.39	32.06	35.58	29.68	43.44	15.75	35.56	31.58
ENSMPUG00000005496_1	33.16	48.43	47.8	35.87	44.03	90.98	74.26	43.74	69.66	58.1	94.43	68.05	73.53
Copb1_1	33.13	28.37	25.07	33.9	29.11	15.72	15.45	31.59	20.92	13.22	10.96	19.59	14.59
ENSMPUG00000013989_1	33.11	13.57	9.91	17.79	13.76	28.72	23.95	21.94	24.87	19.98	17.22	22.59	19.93
Serpine2_1	33.08	27.38	29.01	27.16	27.85	11.39	15.32	14.97	13.89	18.6	10.71	17.4	15.57
ENSMPUG00000017474_1	33.07	29.43	29.96	33.16	30.85	14.37	18.86	20.97	18.06	15.74	12.39	18.69	15.6
Mrpl52_1	33.04	46.95	31.25	37.57	38.59	79.82	39.99	50.62	56.81	57.06	62.73	48.16	55.98
Ring1_1	33.03	36.7	37.85	32.34	35.63	74.61	63.61	48.24	62.15	53.67	85.81	50.5	63.33
Mob4_1	33.01	33	33.79	39.17	35.32	15.61	20.65	37.12	24.46	16.02	10.31	33.8	20.05
Yipf5_1	33.01	27.21	24.68	29.69	27.19	12.73	14.41	24.17	17.1	18.83	9.92	16.97	15.24
Zfp91_1	33	30.03	30.59	36.76	32.46	7.64	14.24	11.79	11.22	17.32	10.37	11.1	12.93
Use1_1	32.99	30	29.72	32.64	30.79	125.42	53	75.2	84.54	40.23	118.49	72.86	77.2
Raf1_1	32.95	30.25	29.11	30.69	30.02	16.6	27.38	13.99	19.32	33.66	15.03	18.09	22.26
Adcyap1r1_1	32.91	36.97	32.18	28.64	32.6	18.78	33.91	13.67	22.12	25.21	16.55	23.25	21.67
Ppid_1	32.89	38.41	34.77	44.89	39.35	19.45	26.31	42.73	29.5	21.83	17.37	35.81	25
Ppt1_1	32.84	32.77	26.53	28.57	29.29	11.86	20.73	12.92	15.17	24.36	10.64	13.78	16.26
Nudt9_1	32.83	32.66	26.36	28.89	29.3	15.52	19.39	19.44	18.12	23.58	17.05	21.38	20.67
Sec23a_1	32.8	42.8	41.3	47.22	43.78	9.07	21.63	19.99	16.9	22.15	11.21	17.92	17.09
Ddx27_1	32.77	47.23	37	32.49	38.91	22.48	29.79	17.66	23.31	34.22	26.81	23.67	28.23
Trappc4_1	32.76	43.03	36.35	36.86	38.75	71.51	53.2	47.3	57.34	56.2	75.14	52.16	61.17
Ctsd_1	32.72	42.88	42.23	38.33	41.15	82.63	72.75	63.9	73.09	56.94	92.14	72.21	73.76
Atpaf1_1	32.71	40.41	31.53	39.02	36.99	10.72	21.7	10.38	14.26	33.75	17.75	13.84	21.78
Ptp4a2_1	32.61	29.89	27.53	34.49	30.64	11.42	16.18	19.87	15.82	22.28	9.59	14.98	15.61
Abcf3_1	32.59	25.58	20.61	24.12	23.44	14.8	23.91	12.4	17.04	30.56	14.67	17.49	20.9
Tm4sf1_1	32.58	18.41	22.81	21.98	21.07	17.53	29.4	17.14	21.36	26.6	11.67	35.29	24.52
Coro1b_1	32.51	25.9	23.81	27.75	25.82	59.1	45.27	39.75	48.04	31.9	51.14	48.57	43.87
Snrnp27_1	32.48	37.51	35.52	42.07	38.37	34.84	30.47	59.14	41.48	40.12	22.07	56.49	39.56
Tmx4_1	32.43	32.96	27.98	35.47	32.14	12.85	16.52	15.3	14.89	27.1	11.62	17.62	18.78
Ube2z_1	32.43	43.82	41.57	44.35	43.25	39.83	58.28	47.43	48.51	55.43	37.62	44.57	45.87
Pip4k2b_1	32.42	44.69	41.42	38.48	41.53	27.1	49.35	26.02	34.16	54.08	27.69	26.34	36.04
Rps7_1	32.42	27.72	27.78	24.29	26.59	74.24	37.84	80.59	64.22	31.13	62.38	69.94	54.49
Arl2_1	32.38	34.06	38.03	33.21	35.1	116.59	72.08	110.54	99.73	55.19	132.87	92.89	93.65
Ggt7_1	32.38	38.18	37.08	36.4	37.22	54.49	57.69	67.13	59.77	54.27	63.72	57.96	58.65
Actn1_1	32.36	49.01	55.18	42.6	48.93	27.47	59.64	28.88	38.66	55.72	30.32	48.68	44.91
Snx2_1	32.34	27.48	24.92	35.65	29.35	11.96	17.78	27.6	19.11	13.55	9.71	17.51	13.59
Slc1a4_1	32.3	37.14	29.21	24.67	30.34	15.08	28.17	6.96	16.74	14.25	13.2	18.93	15.46
Dusp3_1	32.29	37.49	36.37	38.91	37.59	14.09	31.56	22.28	22.64	44.5	18.58	33.29	32.12
Gnai3_1	32.29	20.45	16.35	24.52	20.44	9.58	12.91	16.78	13.09	10.18	7.4	13.05	10.21
Rnf123_1	32.26	45.23	36.68	38.57	40.16	62.63	59.66	40.52	54.27	54.95	72.93	46.42	58.1
Ppp2r5c_1	32.23	29.79	34.92	35.95	33.56	7.31	17.04	9.27	11.21	22.06	6.9	11.51	13.49
Pafah1b1_1	32.22	31.44	31.89	36.18	33.17	6.35	12.85	11.94	10.38	15.34	9.28	10.44	11.69
Aida_1	32.2	25.81	24.27	24.03	24.7	9.9	14.75	8.83	11.16	19.86	9.15	12.52	13.84
Gabrb2_1	32.17	26.84	20.13	37.8	28.26	2.72	7.64	9.61	6.66	4.87	4.76	5.8	5.14
Prdx3_1	32.17	19.12	19.42	20.15	19.56	11.14	12.8	10.48	11.48	21.85	9.95	11.04	14.28
Obfc1_1	32.15	19.35	18.84	20.83	19.68	10.25	14.52	10.87	11.88	21.41	9.6	13.87	14.96
Fgf12_1	32.13	32.77	23.18	40.01	31.99	8.14	13.25	14.53	11.98	14.04	13.03	12.24	13.1
Polr1c_1	32.13	26.4	23.26	24.93	24.86	32.48	28.06	34.43	31.66	28.05	24.09	31.66	27.93
Adk_1	32.12	37.45	34.46	38.69	36.87	20.05	23.85	43.57	29.16	15.95	14.05	31.35	20.45
ENSMPUG00000003056_1	32.12	38.75	46.36	34.14	39.75	95.38	69.11	71.22	78.57	62.1	111.6	69.69	81.13
Tnks2_1	32.12	27.62	25.6	31.22	28.15	4.64	10.6	10.36	8.53	9.97	6.78	7.3	8.01
Brd8_1	32.1	27.83	28.24	27.78	27.95	12.09	19.05	12.56	14.57	22.94	13.09	14.05	16.7
Habp4_1	32.1	34.33	32.93	33.86	33.71	18.09	34.26	20.49	24.28	46.29	19.95	26.36	30.86
Hsd17b14_1	32.09	19.69	17.09	14.18	16.98	37.51	24.85	14.45	25.6	19.21	37.29	17.84	24.78
Npdc1_1	32.08	88.51	88.75	68.02	81.76	331.8	182.05	342.98	285.61	144.79	414.67	268.86	276.11
Brd7_1	32.07	31.39	31.42	36.26	33.02	15.58	23.2	17	18.59	32.02	17.05	18.17	22.41
Dek_1	32.06	27.92	26.59	34.25	29.59	9.01	17.64	12.97	13.21	12.13	9.39	14.62	12.05
Mboat7_1	32.05	46.15	47.73	56.13	50	57.19	73.95	126	85.71	102.79	69.04	74.99	82.27
Ap3m2_1	32.02	36.71	31.77	39.98	36.15	10.71	16.45	18.8	15.32	21.43	14.84	13.77	16.68
Mfsd2a_1	32.01	25.68	22.39	22.34	23.47	42.39	53.26	21.87	39.17	28.88	22.95	37.76	29.86
ENSMPUG00000000327_1	32	34.18	31.35	32.39	32.64	14.52	25.03	29.63	23.06	18.14	16.49	33.72	22.78
Fgfr1_1	32	20.81	19.8	18.09	19.57	18.43	24.65	11.34	18.14	13.56	12.74	16.9	14.4
Nxf1_1	32	20.8	17.86	18.44	19.03	21.32	23.91	13.37	19.53	19.95	21.71	17.06	19.57
Rpa1_1	32	32.37	29.45	33.23	31.68	12.47	16.94	13.71	14.38	26.8	11.78	13.49	17.36
Sgsm3_1	32	49.87	48.54	40.51	46.31	78.7	76.71	56.71	70.71	64.04	88.77	63.7	72.17
Fam162a_1	31.99	18.29	18.48	19.52	18.76	13.01	13.01	20.6	15.54	13.68	8.51	17.08	13.09
Sec11a_1	31.96	28.78	23.14	27.78	26.57	25.75	29.09	27.94	27.6	27.62	15.66	29	24.09
Hddc2_1	31.95	44.92	38.97	34.78	39.56	108.52	71.47	64.36	81.45	55.02	79.07	70.6	68.23
Srsf9_1	31.94	31.63	31.04	32.34	31.67	45.97	41.35	37.81	41.71	40.47	30.05	38.57	36.36
Zdhhc17_1	31.92	29.78	22.82	34.94	29.18	6.13	10.31	15.34	10.59	10.97	6.16	9.51	8.88
Eif2s1_1	31.91	36.25	34.43	40.56	37.08	21.58	26.4	41.62	29.87	23.37	15.41	33.9	24.23
Rufy3_1	31.91	33.95	29.69	39.51	34.38	7.2	12.5	14.07	11.25	12.19	12.41	9.38	11.33
Uap1_1	31.91	28.53	25.26	30.6	28.13	12.14	16.04	14.49	14.22	20.33	10.9	13.22	14.82
Aldh9a1_1	31.88	31.31	27.76	37.41	32.16	33.15	36.72	22.69	30.85	43.64	23.06	27.22	31.31
Hp1bp3_1	31.87	27.58	26.33	29.78	27.9	7.56	14.97	10.23	10.92	16.01	10.15	10.17	12.11
Ddx41_1	31.85	28.12	28.24	22.7	26.35	26.08	30	15.85	23.98	32.04	31.02	21.65	28.24
ENSMPUG00000010298_1	31.84	38.49	38.72	32.32	36.51	83.07	63.07	47.93	64.69	49.46	88.3	50.03	62.6
ENSMPUG00000017790_1	31.8	26.25	27.95	27.91	27.37	31.87	35.91	19.86	29.22	36.55	29.43	25.13	30.37
Atf6b_1	31.79	37.63	33.94	31.99	34.52	47.54	50.29	34.15	43.99	39.8	49.36	41.95	43.7
Sgta_1	31.78	42.62	41.8	38.97	41.13	54.75	63.37	37	51.71	56.92	54.13	44.24	51.76
Stau1_1	31.77	25.84	27.72	26.4	26.65	11.86	16.65	12.62	13.71	26.69	15.07	14.56	18.77
Lin7c_1	31.75	28.49	28.86	28.45	28.6	6.95	13.53	17.62	12.7	8.18	6.74	9.7	8.21
Mfn1_1	31.75	20.17	21.63	24.7	22.17	6.71	8.97	9.17	8.28	7.7	6.82	8.3	7.61
Psmd13_1	31.75	34.48	34.36	34.07	34.31	29.66	35.29	27.74	30.9	46.7	27.61	31.28	35.2
Ctsk_1	31.73	11.81	6.34	19.1	12.42	7.19	6.94	9.27	7.8	9.04	4.74	4.98	6.25
Fyttd1_1	31.73	27.42	28.92	35.04	30.46	6.49	14.99	20.14	13.87	11.27	8.54	13.13	10.98
Hmg20a_1	31.73	27.38	22.03	27.44	25.62	9.13	14.18	10	11.1	18.45	12.24	10.94	13.88
Itpr1_1	31.73	39.81	38.93	39.95	39.56	6.04	12.79	10.55	9.79	14.38	12.44	9.36	12.06
Bcap31_1	31.71	32.62	31.61	30.31	31.51	74.05	51.96	47.82	57.94	45.72	68.83	46.62	53.72
Cab39_1	31.71	29.13	29.21	34.1	30.81	6.47	16.86	14.92	12.75	18.03	8.51	14.65	13.73
Raly_1	31.71	38.43	32.31	33.06	34.6	80.57	61.3	53.9	65.25	56.04	74.78	53.44	61.42
Fermt2_1	31.7	19.9	16.53	23.87	20.1	7.82	9.95	5.74	7.84	6.92	7.61	5.73	6.75
Ppp1r14a_1	31.69	55.66	23.77	77.45	52.3	333.08	93.58	180.82	202.5	94.53	233.77	84.19	137.5
Kiaa1147_1	31.66	20.54	19.92	24.68	21.71	5.76	13.55	6.55	8.62	18.45	7.31	10.45	12.07
Me1_1	31.66	35.75	33.89	34.33	34.66	12.39	19.53	14.56	15.49	20.51	14.5	16.74	17.25
Trappc3_1	31.6	32.02	30.71	29.44	30.72	29.95	34.8	26.88	30.54	37.13	26.4	34.24	32.59
Spns1_1	31.57	36.68	30.48	32.89	33.35	73.52	54.42	68.02	65.32	50.46	82.46	57.41	63.44
Cers2_1	31.53	17.3	13.33	30.15	20.26	25.22	24.11	13.97	21.1	25.27	10.59	15.02	16.96
Hsd17b7_1	31.52	21.73	23.04	16.33	20.37	8.25	15.02	9.11	10.8	17.2	8.61	13.09	12.97
P4ha1_1	31.47	26.17	27.12	23.98	25.75	10.21	12.83	10.36	11.14	7.47	9.28	11.25	9.33
Ogdh_1	31.46	34.99	30.88	30.33	32.07	48.11	55.25	34.25	45.87	40.1	54.36	45.17	46.54
ENSMPUG00000015573_1	31.45	46.78	42.79	35.67	41.75	130.01	70.01	127.54	109.19	60.77	122.05	105.58	96.13
Cyfip1_1	31.44	24.05	21.82	27.24	24.37	9.13	12.53	7.81	9.82	17.22	9.07	9.42	11.9
Chchd2_1	31.41	44.9	43.49	36.15	41.51	79.42	55.45	70.25	68.37	55.75	48.7	77.12	60.52
Rab5c_1	31.4	27.69	25.79	25.29	26.26	49.49	34.95	38.99	41.14	32.98	37.18	39.14	36.43
Ncaph2_1	31.39	41.13	37.82	35.18	38.04	114.61	71.17	75.06	86.95	54.3	146.27	76.61	92.39
Acy1_1	31.38	51.79	45.87	42.84	46.83	148.88	84.32	156.77	129.99	71.48	177.25	116.73	121.82
Fscn1_1	31.37	48.97	50.23	57.43	52.21	80.45	85.36	81.98	82.6	77.09	72.01	80.4	76.5
Pfkfb2_1	31.37	16.95	17.34	23.94	19.41	2.42	7.95	6.24	5.54	13.41	4.05	6.77	8.08
Golga7_1	31.33	19.11	16.23	29.27	21.54	14.56	14.71	18.31	15.86	19.33	8.37	12.68	13.46
Arhgef10l_1	31.3	29.86	29.06	25.74	28.22	67.62	51.88	36.13	51.88	39.26	89.25	34.31	54.27
Chchd3_1	31.29	32.5	29.79	32.31	31.54	17.28	25.42	21.99	21.56	28.56	13.56	28.81	23.65
Adi1_1	31.26	13.71	10.53	16.72	13.65	33.62	20.82	41.01	31.82	23.94	30.74	26.75	27.14
Slmo2_1	31.25	36.66	28.67	38.4	34.58	10.4	18.94	23.03	17.46	15.16	10.48	23.02	16.22
Tmem141_1	31.25	28.19	22.64	39.35	30.06	92.49	42.2	183.85	106.18	65.02	132.01	69.95	88.99
Uba5_1	31.22	36.8	36.53	39.52	37.62	6.65	16.8	14.54	12.66	20	12.77	13.99	15.59
Klhl2_1	31.21	23.72	25.23	24.96	24.64	5.37	12.5	9.04	8.97	13.75	8	10.65	10.8
Urod_1	31.2	32.67	30.53	33.93	32.38	72.35	48.66	82.49	67.83	54.88	61.33	65.01	60.41
Pddc1_1	31.19	53.41	48.74	45.97	49.37	135.63	104.44	114.5	118.19	78.12	164.03	90.18	110.78
Mrps25_1	31.18	26.57	34.64	25.07	28.76	93.19	51	61.68	68.62	39.46	97.16	64.69	67.1
Akr1a1_1	31.15	31.07	28.18	32.41	30.56	68.78	53.25	58.18	60.07	45.1	67.53	52.16	54.93
Il33_1	31.14	19.53	15.88	16.35	17.25	3.18	6.18	6.46	5.28	3.35	8.47	4.66	5.49
Chmp1a_1	31.13	72.81	64.35	62.51	66.56	142.33	108.05	138.36	129.58	86.49	171.05	128.44	128.66
Pls3_1	31.04	26.7	17.12	29.62	24.48	9.05	9.88	11.87	10.27	13.8	10.29	8.59	10.89
Agpat1_1	31.02	55.03	54.51	48.73	52.76	60.81	79.83	55.05	65.23	65.82	74.32	63.12	67.75
Klhl7_1	31	27.84	28.03	28.75	28.2	6.3	14.81	11.16	10.76	12.69	9.38	13.99	12.02
Pdxdc1_1	30.93	33.02	31.35	36.62	33.66	10.88	19.54	12.23	14.21	28.79	12.9	16.84	19.51
Shc3_1	30.93	28.99	41.14	31.14	33.76	33.88	64.22	29.26	42.46	49.28	44.47	38.28	44.01
Paip2_1	30.88	24.28	21.46	25.15	23.63	11.94	15.17	23.72	16.94	16.85	9.32	21.47	15.88
Opcml_1	30.87	33.49	28.19	38.03	33.23	3.28	10.41	6.96	6.88	14.83	7.03	8.04	9.97
Tmem128_1	30.85	42.77	35.08	35.3	37.72	39.75	29.99	31	33.58	38.81	21.83	46.75	35.8
ENSMPUG00000011642_1	30.82	66.89	68.36	79.37	71.54	152.71	85.96	156.27	131.65	91.11	120.78	135.28	115.72
Dnajc6_1	30.81	34.12	33.26	42.57	36.65	5.11	14.48	11.45	10.35	20.91	10.56	11.28	14.25
Emc9_1	30.8	55.28	66.62	45.47	55.79	198.36	124.94	147.31	156.87	84.43	245.55	141.54	157.17
Slc6a8_1	30.78	35.15	33.09	34.61	34.28	76.15	58.42	45.57	60.05	52.6	89.06	42.94	61.54
Cul1_1	30.76	32.12	30.92	35.17	32.74	11.26	17.34	18.1	15.57	19.22	13.49	15.04	15.92
Peg3_1	30.76	24.63	17.44	28.86	23.65	2	4.32	4.94	3.75	3.68	5.5	2.7	3.96
Mgat5b_1	30.75	57.07	47.02	41.56	48.55	109.64	79.82	87.71	92.39	77.37	174.81	84.38	112.19
Chchd1_1	30.73	42.38	40.08	40.12	40.86	65.26	41	83.63	63.3	45.31	43.09	80.34	56.25
Chka_1	30.73	20.47	23.31	21.65	21.81	14.75	28.93	10.9	18.19	20.17	13.75	16.1	16.67
Tcea1_1	30.73	30.34	29.87	35.86	32.02	9.33	16.94	15.4	13.89	14.48	11.83	15.31	13.87
Ilf3_1	30.7	38.19	36.67	37.04	37.3	18.81	38.88	15.97	24.55	41.48	21.05	27.47	30
Rnf181_1	30.7	28.89	25.25	32.23	28.79	36.83	34.12	38.25	36.4	39.93	32.18	39.87	37.33
Rpe65_1	30.7	10.2	20.94	24.11	18.42	4.35	8.44	11.42	8.07	5.63	4.67	7.72	6.01
ENSMPUG00000001863_1	30.68	56.51	61.85	73.13	63.83	31.04	46	64.31	47.12	38.49	27.78	54.85	40.37
Kiaa1467_1	30.67	47.02	42.87	46.76	45.55	15.01	36.93	19.2	23.71	52.42	16.31	27.97	32.24
Zc3h11a_1	30.67	14.61	14.38	20.39	16.46	3.11	4.79	4.68	4.19	6.02	3.87	3.84	4.57
Nfe2l1_1	30.64	22.11	20.79	22.03	21.64	12.44	24.15	15.18	17.26	25.91	12.53	14.38	17.61
Pitpnc1_1	30.63	22.83	21.92	21.78	22.18	6.03	8.04	5.43	6.5	11.08	9.38	6.29	8.92
Tomm40_1	30.62	40.38	42.85	37.06	40.1	72.44	64.79	83.7	73.64	54.82	74.25	60.35	63.14
Homer1_1	30.58	52.06	71.06	66.95	63.36	9.48	25.79	24.21	19.83	24.61	15.13	26.65	22.13
Stk16_1	30.55	30.15	30.41	24.07	28.21	55.22	37.86	30.02	41.03	40.29	57.2	35.24	44.24
ENSMPUG00000010113_1	30.52	2.57	3.81	3.95	3.45	1.92	2.66	2.4	2.33	3	3.25	3.24	3.16
Smarca1_1	30.52	28.26	28.43	32.67	29.79	7.02	13.29	14.09	11.47	11.19	11.22	11.94	11.45
Rab3c_1	30.51	18.82	16.14	23.49	19.48	3.95	5.6	9.81	6.45	7.49	3.78	6.64	5.97
Smap2_1	30.51	51.1	47.38	45.17	47.88	32.69	51.29	31.11	38.36	58.47	31.56	38.4	42.81
Arrb2_1	30.5	34.83	34.26	32.85	33.98	56.21	57.66	43.37	52.41	47.04	58.93	55.97	53.98
Cspg5_1	30.5	33.29	37.12	30.36	33.59	43.21	50.03	42.68	45.31	38.48	34.8	45.24	39.51
Fam101a_1	30.44	29.24	33.35	34.6	32.4	89.85	58.96	170.19	106.33	61.56	95.56	91.45	82.86
Cuedc1_1	30.42	34.63	33.64	36.6	34.96	104.99	63.63	70.32	79.65	48.59	107.75	59.78	72.04
Pcp4_1	30.42	36.15	47.18	46.38	43.23	49.22	63.76	86.13	66.37	41.95	36.28	99.28	59.17
Tnpo2_1	30.39	42.26	40.29	40.5	41.01	42.97	52.91	35	43.63	49.27	46.14	43.05	46.15
ENSMPUG00000010427_1	30.35	26.96	26.4	28.75	27.37	23.46	28.87	27.26	26.53	25.78	13.02	34.4	24.4
Pltp_1	30.33	20.22	18.07	13.17	17.16	37.45	35.02	15.85	29.44	12.13	33.18	36.53	27.28
Ccar2_1	30.27	40.75	38.35	35.62	38.24	46.19	58.44	33.07	45.9	47.63	48.95	44.69	47.09
H3f3b_1	30.26	27.65	25.33	27.35	26.78	24.2	21.3	26.32	23.94	26.59	20.07	22.82	23.16
Ncoa4_1	30.26	22.56	21.27	28.25	24.03	6.2	11.73	9.56	9.16	15.73	9.19	8.74	11.22
Mapk8ip3_1	30.25	39.11	36.43	39.31	38.28	45.9	54.53	44.32	48.25	51.18	52.24	47.59	50.34
Med28_1	30.24	33.07	30.71	40.73	34.84	22.7	28.13	46.62	32.48	35.67	14.85	36.14	28.88
Lrp11_1	30.22	45.02	33.08	42.39	40.16	13.62	22.17	18.62	18.13	39.7	15.65	21.42	25.59
Itgb8_1	30.18	12.72	10.77	14.28	12.59	1.65	3.67	3.37	2.89	2.33	2.82	2.09	2.41
Ndufa4_1	30.18	52.17	60.56	57.7	56.81	103.1	80.54	168.05	117.23	80.38	91.59	130.93	100.97
Cops6_1	30.17	37.11	38.08	33.7	36.3	64.79	53.5	43.05	53.78	49.2	66.53	49.74	55.16
Ivns1abp_1	30.16	16.94	19.71	24.31	20.32	5.27	11.51	10.22	9	12.78	7.85	10.32	10.31
Zfand3_1	30.13	27.51	24.92	25.77	26.07	16.44	30.01	15.37	20.61	29.81	11.42	19.86	20.36
Cux1_1	30.11	45.08	52.03	40.29	45.8	44.55	77.41	30.5	50.82	57.97	51.31	59.28	56.19
Plk2_1	30.1	41.94	53.48	43.75	46.39	14.2	28.85	19.71	20.92	31.03	18.04	24.34	24.47
Kcnab1_1	30.09	25.62	24.25	32.08	27.32	4.66	12.68	12.8	10.05	17.28	7.7	8.48	11.15
Nipa2_1	30.09	20.9	21.56	21.82	21.43	7.67	12.28	10.17	10.04	16.93	6.1	12.52	11.85
Nploc4_1	30.08	40.82	40.97	35.38	39.06	39.66	55.43	33.89	42.99	51.49	42.18	42.66	45.44
Fbxo21_1	30.06	29.92	24.56	31.64	28.7	9.48	15.25	11.03	11.92	32.1	9.58	12.35	18.01
Paip1_1	30.06	27.32	26.25	29.79	27.78	13.36	18.94	24.5	18.93	19.38	12.51	21.9	17.93
Stxbp5_1	30.05	24.13	23.17	25.29	24.2	3.25	8.27	6.6	6.04	9.57	7.37	5.94	7.63
Sh3gl3_1	30.01	29.04	25.91	30.95	28.63	17	19.01	31.77	22.59	29.07	16.66	24.57	23.43
Aldh5a1_1	29.99	33.03	28.37	35	32.13	14.81	22.47	19.27	18.85	37.03	19.39	18.41	24.94
C1orf52_1	29.96	14.75	11.91	16.41	14.36	3.58	8.87	6.94	6.46	7.35	3.93	9.39	6.89
Nelfcd_1	29.96	30.18	25.5	28.66	28.11	35.87	30.93	33.08	33.29	39.31	26.86	25.35	30.51
Atl2_1	29.95	17.03	18.27	20.43	18.58	4.64	7.75	4.55	5.65	6.83	4.23	7.42	6.16
Evi5l_1	29.95	34.24	31.79	36.59	34.21	72.35	58.93	68.02	66.43	51.56	85.88	55.47	64.31
Rtkn_1	29.95	22.02	11.22	27.74	20.33	68.46	38.52	31.92	46.3	30.36	42.46	30.13	34.32
Gorasp1_1	29.93	28.77	26.07	25.95	26.93	37.79	36.87	30.56	35.07	31.54	38.27	28.08	32.63
Myh9_1	29.92	27.11	22.25	25.18	24.84	14.38	31.27	12.41	19.35	24.05	13.68	19.88	19.2
Khdrbs3_1	29.91	31.58	38.83	31.42	33.94	17.19	37.61	23.47	26.09	38.95	20.28	33.6	30.94
Ptges3_1	29.91	22.53	21.97	23.62	22.71	11.68	21.2	21.44	18.11	21.58	10.23	25.09	18.97
Sdhaf2_1	29.9	38.3	35.97	44.2	39.49	36.51	39.44	45.11	40.35	61.22	26.78	33.65	40.55
Pdzd4_1	29.87	42	43.47	34.6	40.02	151.57	86.71	128.08	122.12	66.84	225.03	102.95	131.6
Rab4a_1	29.85	37.39	30.71	35.95	34.68	14.06	17.63	22.53	18.08	25.17	13.64	20.47	19.76
Ctnna1_1	29.84	16.31	12.55	15.79	14.88	7.74	8.25	4.48	6.82	8.1	7.14	6.32	7.19
Necab1_1	29.84	24.57	20.09	28.33	24.33	3.92	10.39	12.24	8.85	8.39	9.91	13.52	10.61
Nipal3_1	29.84	31.04	23.85	34.05	29.65	12.07	16.9	10.61	13.19	28.63	10.25	10.37	16.42
Crabp2_1	29.83	3.04	8.82	1.21	4.36	4.5	11.32	1.31	5.71	0.66	11.49	15.07	9.07
Uso1_1	29.76	24.36	20	34.97	26.44	9.56	11.6	19.75	13.63	11.18	10.19	11.81	11.06
Ankmy2_1	29.7	38.28	25.3	35.91	33.17	10.33	15.8	16.41	14.18	19.17	14.91	11.54	15.21
Rsrc1_1	29.7	24.1	17.7	26.44	22.74	12.68	16.09	27.36	18.71	11.9	11.72	21.05	14.89
Setd3_1	29.67	33	35.37	31.71	33.36	13.04	24.17	12.05	16.42	31.05	15.32	17.53	21.3
Atp9a_1	29.65	48.5	45.57	54.44	49.5	16.74	49.44	25.01	30.39	60.7	19.64	31.46	37.27
Bzw1_1	29.64	31.36	29.67	37.58	32.87	13.55	16.13	19.73	16.47	13.01	8.99	15.98	12.66
Rnf114_1	29.63	30.98	24.48	33.78	29.74	16.43	22.47	16.59	18.5	29.55	14.47	17.09	20.37
Api5_1	29.61	25	24.69	28.84	26.18	6.81	11.57	10.66	9.68	12.29	7.42	8.78	9.5
Eprs_1	29.61	24.26	20.78	28.23	24.42	9.75	10.88	13.24	11.29	8.84	9.82	8.19	8.95
Lrrc57_1	29.58	34.65	30.71	34.72	33.36	15.3	20.57	34.5	23.45	23.06	14.38	23.98	20.47
Nrsn1_1	29.56	19.02	22.9	21.59	21.17	15.82	23.35	13.92	17.7	32.64	12.82	19.77	21.74
Lrpprc_1	29.55	30.42	28.57	35.37	31.45	7.07	12.33	12.55	10.65	10.9	9.67	9.08	9.89
Leprot_1	29.53	11.83	12.09	17.99	13.97	10.76	8.16	6.64	8.52	9.33	6.57	10.38	8.76
Adcy5_1	29.51	31.77	29.85	32.64	31.42	55.28	50.12	29.84	45.08	51.07	68.18	31.73	50.32
Tatdn1_1	29.51	16.55	19.12	20.86	18.84	10.73	15.39	22.59	16.24	13.8	9.16	23.14	15.37
Slc38a2_1	29.48	17.17	14.86	20.17	17.4	4.97	9.27	5.63	6.62	7.39	3.65	6.78	5.94
Rftn2_1	29.47	19.19	17.33	21.58	19.36	5.81	8.09	7.04	6.98	6.67	6.25	6.78	6.57
Usp46_1	29.47	28.75	31.67	32.34	30.92	6.34	16.48	10.1	10.97	18.57	9.5	12.35	13.47
Arhgef9_1	29.46	32.84	31.89	34.15	32.96	5.98	13.02	10.97	9.99	24.97	10.47	10.75	15.4
Ift20_1	29.42	29.34	32.77	29.14	30.42	22.62	28.63	29.3	26.85	33.73	21.99	26.51	27.41
Nme6_1	29.42	16.11	17.84	15.5	16.48	18.85	26.58	14.03	19.82	20.2	17.31	17.28	18.27
Psmc4_1	29.42	37.66	34.72	34.52	35.64	43.52	42.56	30.44	38.84	49.54	38.58	39.57	42.56
Tbc1d9_1	29.41	30.08	27.95	31.28	29.77	5.71	14.18	10.47	10.12	21.25	10.73	9.9	13.96
Me3_1	29.4	34.15	32.69	29.78	32.21	38.04	44.66	29.44	37.38	44.89	29.29	38.1	37.43
Eif4e3_1	29.38	43.34	42.67	48.34	44.78	16.47	27.51	21.2	21.72	39.25	18.51	25.26	27.68
Srp68_1	29.38	34.06	35.25	30.13	33.15	17.48	30.51	17.84	21.94	39.06	19.27	23.55	27.29
Dut_1	29.36	29.31	33	28.84	30.38	42.23	38.68	42.77	41.22	32.88	29	47.23	36.37
Syvn1_1	29.35	45.79	47.9	40.86	44.85	31.98	58.67	38.65	43.1	52.83	38.57	58.79	50.06
Etnppl_1	29.3	30.14	30.21	23.8	28.05	10.93	13.1	8.99	11.01	10.19	14.66	9.99	11.62
Mrfap1_1	29.3	39.48	40.88	38.03	39.46	18.2	28.52	19.19	21.97	41.9	23.51	21.31	28.91
Apeh_1	29.27	30.07	26.55	26.71	27.77	55.39	48.72	40.87	48.32	33.98	55.74	45.11	44.94
Appl2_1	29.27	18.21	13.45	19.77	17.14	6.71	7.9	6.76	7.13	9.47	7.56	5.69	7.58
Cpne4_1	29.27	49.42	42.06	43.78	45.08	14.76	24.27	23.56	20.86	36.39	20.76	21.35	26.17
Ptges2_1	29.26	37.08	33.64	34.44	35.05	113.12	64.08	115.52	97.58	49.87	129.2	92.93	90.67
Ttyh1_1	29.26	39.9	40.32	30.27	36.83	78.13	63.22	51.58	64.31	42.81	91.68	58.42	64.3
Phyhip_1	29.25	41.69	42.03	32.73	38.82	41.26	58.77	41.04	47.02	48.5	56.33	55.18	53.34
Tm2d1_1	29.23	41.39	38.66	40.77	40.27	25.84	25.97	45.42	32.41	26.08	21.96	39.76	29.26
Eif3j_1	29.2	24.29	29.22	32.44	28.65	7.39	16.53	16.34	13.42	17.38	8.78	13.66	13.27
Parva_1	29.19	30.91	27.83	29.98	29.57	16.51	26.96	17.86	20.44	30.42	19.06	23.66	24.38
Bckdk_1	29.18	44.88	43.19	38.98	42.35	59.16	65.42	43.61	56.06	53.57	67.22	59.39	60.06
Psmd1_1	29.18	32.61	30.77	32.28	31.89	14.35	19.36	20.05	17.92	23.45	15.83	18.61	19.29
Psmd4_1	29.18	31.53	30.22	31.19	30.98	37.86	38.79	23.68	33.44	43.36	35.76	30.92	36.68
Vamp3_1	29.15	29.8	17.76	32.08	26.55	25.72	22.81	12.86	20.46	30.67	13.12	17.1	20.3
Rilpl1_1	29.14	23.37	20.77	26.18	23.44	40.32	33.66	33.37	35.78	37.06	22.2	27.27	28.85
ENSMPUG00000009561_1	29.13	29.72	29.72	26.19	28.54	16.51	31.75	13.52	20.59	27.99	19.32	19.77	22.36
Snx10_1	29.09	25.98	25.51	30.39	27.29	8.11	16.16	28.94	17.74	19.78	8.07	17.7	15.18
Ubl7_1	29.09	47.66	45.36	41.62	44.88	74.92	81.88	47.81	68.21	57.68	82.03	68.31	69.34
Xpa_1	29.09	32.54	24.98	33.53	30.35	16.58	15.08	26.03	19.23	23.05	15.85	16.56	18.49
Stk24_1	29.08	39.12	41.88	37.91	39.63	41.47	56.4	34.48	44.11	55.33	42.56	41.54	46.48
Cdk11b_1	29.06	28.06	30.57	26.43	28.35	23.55	36.47	21.47	27.16	34.35	25.11	29.38	29.61
Id2_1	29.05	27.31	32.21	24.68	28.06	17.75	25.16	27.88	23.6	26.03	14.58	36.45	25.69
Acp1_1	29.01	41.36	48.57	53.4	47.78	41.58	45.31	37.06	41.31	55.64	31.14	43.11	43.29
Pum1_1	28.99	18.8	19.67	20.86	19.77	5.04	8.41	7.05	6.83	13.12	7.51	7.09	9.24
Sirt5_1	28.99	27.29	19.99	22.3	23.19	27.28	21.97	15.64	21.63	27.27	20.94	19.86	22.69
Gm2a_1	28.94	11.11	6.93	10.35	9.46	7.93	7.05	3.08	6.02	9.44	4.37	6.1	6.64
Gria1_1	28.94	26.86	26.68	25.61	26.38	5.23	12.31	8.06	8.53	16.26	7.95	10.78	11.66
C4b_1	28.93	8.12	7.24	7.03	7.46	9.36	12.33	4.86	8.85	5.36	8.92	11.76	8.68
Rnf38_1	28.93	31.14	28.73	30.8	30.23	5.93	13	9.42	9.45	19.2	9.79	10.61	13.2
Mob2_1	28.92	19.38	18.21	17.64	18.41	57.13	35.16	45.17	45.82	26.8	62.42	37.07	42.1
Smox_1	28.92	15.09	16.11	13.66	14.95	34.9	27.19	17.15	26.41	14.69	37.56	26.1	26.12
Cox11_1	28.9	20.62	21.45	21.12	21.06	18.27	15.09	42.22	25.19	20.22	8.4	30.91	19.84
ENSMPUG00000009581_1	28.89	5.4	5.49	6.64	5.84	3.45	4.49	5.06	4.33	4.65	3.9	5.96	4.84
Tjp1_1	28.89	22.1	15.88	21.26	19.75	6.34	7.36	4.52	6.07	7.42	6.84	4.77	6.35
Ttl_1	28.88	31.22	30.37	31.22	30.94	5.92	16.01	9.26	10.39	30.4	9.59	11.57	17.18
Asph_1	28.87	17.09	19.46	18.64	18.4	5.46	8.82	6.62	6.97	8.97	5.92	7.78	7.56
Tardbp_1	28.87	17.12	16.97	19.65	17.92	6.1	9.25	7.12	7.49	13.62	6.06	9.27	9.65
Pkp4_1	28.86	25.25	24.41	32.48	27.38	9.38	13.49	8.99	10.62	19.07	12.74	7.23	13.01
Rabl6_1	28.86	32.14	31.32	25.97	29.81	95.11	62.71	69.09	75.63	49.71	125.27	66.04	80.34
Galnt11_1	28.85	26.44	27.82	28.67	27.64	8.24	16.91	13.26	12.8	20.18	8.72	15.14	14.68
Kdm1a_1	28.85	25.88	26.01	25.7	25.86	16	21.83	16.74	18.19	29.84	18.67	21.9	23.47
Tprg1l_1	28.81	35.92	35.39	31.29	34.2	33.94	44.55	34.2	37.56	51.93	29.2	43.12	41.42
Chd5_1	28.8	40.19	41.27	37.75	39.73	33.14	60.98	28.61	40.91	52.74	44.51	37.61	44.95
Kiaa0141_1	28.8	34.22	23.68	23.18	27.03	48.12	37.49	24.9	36.83	31.24	38.94	32.06	34.08
Usp33_1	28.79	29.58	30.07	35.43	31.7	8.43	13.83	19.94	14.07	12.23	7.84	13.41	11.16
Las1l_1	28.74	14.72	15.04	15.61	15.12	10.55	15.41	7.77	11.24	16.61	9.97	12.56	13.05
Nf2_1	28.74	31.56	30.29	29.12	30.32	26.3	45.29	21.69	31.09	42.03	24.61	24.03	30.22
Phactr3_1	28.71	29.04	37.77	31.9	32.9	33.95	45.95	28.68	36.19	50.1	29.12	39.86	39.7
ENSMPUG00000006937_1	28.69	0	0	0	0	0	0	0	0	0.02	0.05	0	0.03
Parp6_1	28.69	27.4	29.63	26.52	27.85	17.61	30.69	19.48	22.59	38.14	19.32	21.47	26.31
Smg5_1	28.68	30.16	30.53	28.01	29.57	55.68	46.89	37.48	46.68	38.54	62.93	36.47	45.98
Ddx46_1	28.63	18.5	16.71	21.71	18.97	4.76	7.66	6.82	6.41	4.96	6.4	6.21	5.86
Arl6ip4_1	28.62	30.18	35.78	29.84	31.94	82.76	60.32	73.89	72.32	47.92	120.21	79.62	82.58
Snapin_1	28.61	44.24	43.04	42.97	43.42	81	54.01	95.25	76.75	59.4	44.71	68.66	57.59
Hyou1_1	28.6	33.87	30.38	31.5	31.91	18.16	38.86	19.12	25.38	37.65	18.26	27.98	27.96
Anxa4_1	28.56	15.12	17.74	18.41	17.09	7.37	12.29	11.34	10.33	12.76	5.7	13.55	10.67
Sqle_1	28.55	27.39	34.44	35.76	32.53	12.41	20.48	20.62	17.84	28.59	11.11	19.22	19.64
Tmem25_1	28.55	28.29	22.27	24.79	25.12	30.44	29.83	37.73	32.67	35.44	34.29	30.43	33.39
Ccdc28b_1	28.52	39.54	51.34	42.38	44.42	109.17	75.7	106.78	97.21	57.07	125.68	97.34	93.36
Prdx1_1	28.52	14.32	13.93	13.95	14.07	18.18	12.24	17.07	15.83	13.9	11.39	20.12	15.14
Dpp6_1	28.48	40.84	42.79	42.74	42.13	18.66	43.9	22.76	28.44	47.11	21.07	30.58	32.92
Smek2_1	28.47	25.34	21.94	27.72	25	5.39	10.72	11.82	9.31	7.58	7.15	7.79	7.51
ENSMPUG00000014394_1	28.45	33.2	33	28.19	31.46	32.03	32.48	21.86	28.79	40.23	29.15	29.37	32.92
Fbxo2_1	28.45	29.17	26.43	23.5	26.37	111.59	59.76	107.11	92.82	39.7	131.61	94.66	88.66
Acss2_1	28.41	30.7	27.13	25.59	27.81	23.21	34.11	14.88	24.07	32.51	19.9	23.45	25.28
Spire1_1	28.37	30.61	26.92	27.35	28.29	6.53	10.82	9.13	8.83	16.62	11.28	8.63	12.18
Glrx3_1	28.34	25.93	27.8	26.87	26.87	27.83	25.45	35.59	29.63	33.78	20.35	27.78	27.3
Cep104_1	28.32	30.64	27.21	35.7	31.18	13.7	22.25	19.86	18.6	37.4	17.52	15.6	23.51
Plbd2_1	28.32	30.59	26.12	28.03	28.25	42.66	38.53	37.37	39.52	37.51	42.72	35.53	38.59
Rap1gds1_1	28.32	30.71	32.04	36.66	33.14	10.87	16.11	15.69	14.23	18.96	11.65	14.86	15.16
Apoc1_1	28.3	18.62	20.6	10.22	16.48	64.78	31.26	18.35	38.13	14.96	68.6	44.44	42.67
Map7d2_1	28.27	24.11	24.03	25.92	24.69	5.94	12.43	10.51	9.63	14.67	9.31	10.55	11.51
Pam16_1	28.26	73.23	76.19	66.35	71.92	303.9	124.22	259.01	229.04	115.57	402.33	178.6	232.17
Folh1_1	28.25	13.13	8.56	25.18	15.62	7.69	9.82	6.33	7.95	6.75	4.93	5.07	5.59
Dnal1_1	28.24	31.74	34.27	36.91	34.31	4.57	18.25	16.11	12.98	11.55	10.49	9.88	10.64
Sec14l1_1	28.24	29.71	31.53	31.92	31.05	18.92	34.36	15.59	22.96	37.55	17.61	26.78	27.31
Esd_1	28.2	32.46	26.74	29.95	29.72	26.51	22.73	39.6	29.61	26.9	17.58	29.55	24.68
Gng3_1	28.19	193.56	192.88	153.58	180.01	273.11	286.73	188.43	249.43	291.66	342.66	247.06	293.8
Gtf3a_1	28.19	21.32	22.55	24.81	22.89	26.93	21.18	28.46	25.52	25.34	19.4	23.56	22.77
Ablim1_1	28.18	25.85	19.45	20.45	21.92	6.22	10.05	6.12	7.46	14.53	7.67	7.99	10.06
Btf3_1	28.17	23.57	23.62	23.91	23.7	24.22	22.97	29.87	25.69	21.67	20.17	34.19	25.34
Mrpl46_1	28.17	20.47	21.68	15.92	19.36	34.63	21.82	19.39	25.28	21.79	23.38	27.12	24.1
Sart1_1	28.17	40.02	38.37	34.62	37.67	63.3	61.63	31.83	52.25	48.85	68.96	42.44	53.41
Ankrd40_1	28.15	19.4	19.23	18.55	19.06	10.61	15.73	8.71	11.68	17.57	12.27	12.5	14.11
Gpr107_1	28.15	31.87	32.28	28.12	30.75	10.86	25.38	8.05	14.76	29.07	12.13	13.17	18.12
Psmd11_1	28.14	26.18	23.45	28.11	25.91	13.19	17.9	11.77	14.29	23.19	11	12.94	15.71
Ube2g1_1	28.1	33.29	36.74	37.44	35.83	24.3	30.74	25.62	26.89	41.49	20.57	24.75	28.94
Itpk1_1	28.07	39.95	36.43	35.03	37.14	96.64	63.35	60.4	73.46	51.29	123.91	51.04	75.41
Fasn_1	28.06	42.13	38.3	36.65	39.02	71.57	61.32	63.56	65.49	43.65	85.1	69.12	65.96
Kiaa1045_1	28.06	36.32	37.07	38.32	37.24	8.34	24.96	14.3	15.87	43.19	16.02	18.42	25.88
ENSMPUG00000017189_1	28.04	178.02	203.23	179.26	186.84	488.9	280.93	528.66	432.83	239.76	435.7	497.63	391.03
Tm2d2_1	28.01	27.77	28.42	27.38	27.86	9.65	17.61	14.01	13.76	16.67	8.13	16.68	13.83
Ddx11_1	28	15.89	12.65	10.41	12.98	10.9	14.25	6.43	10.53	11.6	12.1	9.48	11.06
Otub1_1	28	36.35	34.78	32.58	34.57	73.89	64.77	67.11	68.59	53.91	79.57	75.63	69.7
Tnik_1	28	15.43	14.09	16.09	15.21	3.03	4.82	4.17	4.01	6.9	4.92	4.18	5.33
Tiprl_1	27.99	31.5	34.47	35.66	33.88	8.05	16.97	22.69	15.9	22.55	12.06	14.59	16.4
Acaa2_1	27.98	22.27	20	21.9	21.39	19.78	16.85	15.86	17.5	23.13	12.46	14.96	16.85
Ilk_1	27.98	22.51	21.81	21.11	21.81	32.97	32.62	22.42	29.33	28.65	26.26	28.6	27.84
ENSMPUG00000002318_1	27.96	31.55	29.98	28.61	30.05	18.69	27.77	19.03	21.83	37.2	18.1	27.73	27.68
Gskip_1	27.95	26.99	28.1	34.15	29.75	10.36	15.05	22.03	15.81	23.51	7.82	12.34	14.56
Olfm3_1	27.94	39.25	41.44	49.09	43.26	6.4	19.66	20.63	15.56	15.59	9.06	16.41	13.69
Ddah2_1	27.93	20.2	22.25	17.03	19.83	85.56	38.16	57.58	60.44	24.94	84.7	57.04	55.56
ENSMPUG00000012274_1	27.93	23.19	20.48	28.39	24.02	6.98	10.39	10.75	9.37	7.87	5.52	9.96	7.78
Mapkapk2_1	27.92	29.83	28.27	26.83	28.31	41.46	48.97	22.53	37.65	34.45	33.25	29.47	32.39
Hdac11_1	27.87	30.16	25.95	31.89	29.34	72.99	54.5	64.43	63.97	47.78	87.29	47.6	60.89
Tial1_1	27.86	21.17	20.74	24.89	22.26	10.78	17.3	14.87	14.32	17.36	9.06	15.81	14.08
Cuta_1	27.85	41.16	42.35	41.94	41.82	95.58	74.12	57.5	75.73	63.08	96.68	61.52	73.76
Sel1l_1	27.83	23.01	19.24	27.99	23.41	2.9	6.26	5.95	5.04	8.03	4.48	3.73	5.41
Usp8_1	27.83	19.59	17.18	23.97	20.24	4.61	8.44	8.9	7.31	6.22	6.86	7.9	6.99
Ai413582_1	27.82	92.53	102.69	86.69	93.97	253.6	189.13	213.33	218.69	160.73	318.92	234.01	237.89
Alad_1	27.82	31.41	25.39	21.21	26	31.75	32.67	22.49	28.97	27.47	33.64	27.85	29.65
Romo1_1	27.81	27.87	28.77	27.33	27.99	103.29	50.18	79.49	77.65	36.48	130.88	75.12	80.83
[truncated: 45,626 more rows]

## Sheet: B. Hypoxia vs Normoxia
	DGE test hypoxia vs normoxiaFC>2 Bonferroni <0.01				n3	n2	n4	Normoxia	h3	h2	h4	Hypoxia	r4	r3	r2	Reoxygenation
Feature ID	P-value	Fold change	Bonferroni	FDR p-value correction	RPKM	RPKM	RPKM	Mean reads	RPKM	RPKM	RPKM	Mean reads	RPKM	RPKM	RPKM	Mean reads
Il1b	1.34e-19	668.85	6.37e-15	3.18e-15	0	0	0	0	1.88	3.51	2.15	68.33	0.77	1.17	2.75	41.33
Ccl3	1.85e-22	65.23	8.81e-18	8.81e-18	5.78	3.14	10.84	35.67	463.71	266.96	132.9	1231.67	165.42	349.68	163.36	1009.67
Ccl4	8.92e-15	55.42	4.25e-10	6.07e-11	0.6	0.1	1.7	21.33	50.44	16.43	35.97	572.67	31.69	39.23	13.88	517
Maff	5.97e-19	45.82	2.84e-14	9.48e-15	0.03	0.05	0.03	2.33	1.96	1.32	0.82	65.67	1.03	1.45	1.84	70.67
Il1rn	2.56e-11	36.92	1.22e-06	7.63e-08	1.08	0.27	0.32	7.33	31.89	15.95	6.03	154.33	18.2	24.29	7.81	138.67
Atf3	1.41e-17	35.98	6.71e-13	1.68e-13	0.07	0.13	0.11	9.33	3.41	4.92	0.92	208.67	3.37	1.58	2.43	170.67
Loc101672663	1.05e-08	26.55	0.000502	5.01e-06	0.23	0.17	0.08	6.33	2.94	7.26	0.84	112.67	1.9	3.36	9.65	142.33
Plaur	2.17e-11	18.47	1.03e-06	6.88e-08	0.5	0.32	0.19	12.67	4.82	9.35	1.35	151.33	4.9	6.51	8.34	189
Ai848285	3.1e-10	15.57	1.47e-05	3.78e-07	0.49	1.13	0.73	8	12.19	6.57	10.52	71.67	3.2	10.66	11.4	63
Fosb	8.7e-15	12.61	4.14e-10	6.07e-11	11.54	12.99	8.26	357.33	137.04	155.14	37.86	2794.33	79.01	95.86	123.93	2510.33
Zc3h12a	7.93e-09	10.24	0.000378	4.28e-06	0.13	0.02	0.08	5.67	0.9	0.74	0.26	33.67	0.62	0.61	0.74	35.67
Zfp36	7.88e-14	10.09	3.75e-09	4.69e-10	5.07	5.56	2.98	48.33	35.99	37.32	15.83	296.67	17.15	24.36	30.18	225.33
Ccl2	7.97e-11	9.91	3.8e-06	1.73e-07	2.45	1.37	3.89	75	24.38	23.85	12.83	406.33	8.58	17.09	28.33	355.67
Slc1a5	1.74e-10	9.63	8.3e-06	2.52e-07	1.06	0.54	1.24	28.33	8.17	9.63	2.78	156.67	5.81	4.93	8.63	148.67
Gadd45g	4.66e-08	7.35	0.00222	1.52e-05	2.33	1.87	1.79	60.33	17.9	8.59	8.08	247	5.98	19.57	17.14	311.33
Gadd45gip1	1.73e-07	7.15	0.00822	3.78e-05	12.91	14.32	11.44	353	82.28	32.39	101.59	1386.33	25.63	106.03	75.99	1385
Tagln2	7.29e-09	6.65	0.000347	4.2e-06	39.7	35.48	23.3	362	255.71	167.68	114.28	1401	97.37	214.88	297.63	1571.67
Adm	1.06e-07	5.9	0.00507	2.6e-05	0.75	0.4	0.83	24.33	4.2	3.72	1.55	81	4.13	5.27	8.26	152
Btg2	3.56e-12	5.8	1.7e-07	1.41e-08	1.67	1.89	1.79	129.33	10.06	10.62	4.5	442.33	7.29	5.84	6.52	356.67
Rgs1	2.02e-07	5.77	0.0096	4.09e-05	2.53	1.46	2.09	83.33	5.27	9.76	13.34	273.67	4.18	3.18	10.52	173.33
Ppp1r15a	1.18e-08	5.43	0.000562	5.51e-06	4.44	4.75	3.05	115	22.87	19.67	9.99	369.33	12.48	19.69	27.99	450.33
Rnh1	7.33e-08	5.38	0.00349	2.04e-05	16.42	17.81	22.37	870.33	78.25	39.76	119.8	2507.67	34.34	73.16	74.58	1994.33
C19orf70	1.63e-07	5.36	0.00778	3.65e-05	122.15	156.55	136.5	1047.33	633.95	355.4	767.8	3123.33	262.58	852.17	605.47	3169.67
Amz1	8.92e-08	5.27	0.00425	2.39e-05	0.43	0.4	0.38	19.33	2.26	1.8	1.09	59.33	0.76	1.66	1.22	45.33
Gadd45b	5.61e-09	4.93	0.000267	3.61e-06	2.84	3.65	2.98	117.33	13.57	13.92	10.33	340	10.75	16.39	27.22	489.67
Apoa1	3.24e-09	4.47	0.000154	2.37e-06	75.01	51.91	76.09	2298.33	303.33	183.49	225.23	5590.33	114.7	172.68	232.03	4190.33
Arrdc2	1.59e-07	4.39	0.00759	3.6e-05	4.99	5.09	8.46	333.33	28.18	16.39	19.41	785.33	10.31	21.08	14.67	589.67
Lmna	6.08e-08	4.29	0.0029	1.82e-05	3.59	3.24	4.14	516	16.68	10.08	10.31	1217.33	8.42	18.28	15.21	1418.33
Lsp1	9.05e-08	4.23	0.00431	2.39e-05	4.87	3.95	5.14	161	19.77	12.63	14.19	375.33	7	13.66	10.96	263.67
Adck5	1.82e-07	3.96	0.00868	3.87e-05	5.08	6.14	6.47	628.33	18.13	14.09	23.48	1387.33	9.96	21.6	18.28	1284.67
Nr4a1	2.01e-07	3.94	0.00956	4.09e-05	17.43	31.33	15.71	1199.67	81.68	88.08	39.56	2926.67	72.19	74.06	88.77	3354.33
Bcl3	1.52e-07	3.9	0.00724	3.48e-05	0.91	0.81	0.85	45.33	3.27	3.03	1.77	102.33	2.37	2.6	3.71	112
Erf	6.76e-08	3.73	0.00322	1.94e-05	0.94	0.99	0.83	117.33	3.06	2.57	2.65	252.33	1.97	3.06	3.16	258.33
Dusp1	8.44e-08	3.52	0.00402	2.28e-05	8.37	7.86	8.5	509.67	18.85	29.25	22.18	1057.67	16.13	8.5	23.04	733.33
Dock9	9.81e-08	-2.87	0.00467	2.47e-05	34.3	31.75	38.91	5126	7.88	11.4	10.7	1027.33	13.68	11.48	9.18	1252
Gfpt1	2.03e-07	-2.99	0.00966	4.09e-05	6.29	7.38	7.63	320.67	1.66	2.18	2.01	62.33	2.52	1.66	1.78	67.67
Usp13	9.91e-08	-3.02	0.00472	2.48e-05	9.19	9.02	8.52	500.67	1.97	2.93	2.34	97.67	4.8	3.03	3.5	160.67
Tfrc	6.97e-09	-3.06	0.000332	4.16e-06	43.68	40.96	49.84	2180.67	9.65	14.16	11.37	413.67	11.1	9.72	10.87	377
Ube4a	3.27e-08	-3.06	0.00156	1.18e-05	15.21	13.88	17.79	1166.33	3.42	4.93	4.07	220	5.75	3.54	4.54	255
Ankrd17	1.14e-07	-3.07	0.00542	2.76e-05	10.93	10.51	12.24	2183.33	2.2	3.46	3.25	411.67	4.1	4.28	2.79	541.67
Ythdc2	9.93e-08	-3.08	0.00473	2.48e-05	8.64	7.02	10.54	795	1.84	2.91	2.15	148.33	3.18	2.27	2.18	171.67
Arhgef12	1.74e-07	-3.09	0.00828	3.78e-05	26.27	24.5	27.79	4902.67	4.58	8.84	7.43	933.67	12.5	9.56	6.72	1361.33
Tnik	2.45e-08	-3.09	0.00117	9.34e-06	15.43	14.09	16.09	2786	3.03	4.82	4.17	525.67	6.9	4.92	4.18	738
Nin	8.44e-08	-3.1	0.00402	2.28e-05	7.06	5.96	7.09	994	1.13	2.26	1.89	188.33	1.9	1.65	1.81	197.67
Atg2b	1.44e-07	-3.11	0.00684	3.33e-05	9.3	9.59	11.53	1333.67	1.97	3.1	3.01	247.33	3.92	3.52	2.57	324
Bod1l1	1.92e-07	-3.11	0.00916	3.98e-05	3.16	3.25	3.42	761.67	0.66	1.01	0.9	143	1.51	1.44	0.96	228
ENSMPUG00000004792	3.2e-08	-3.11	0.00152	1.17e-05	22.07	18.25	24.56	963.67	5.05	5.68	5.88	174.33	8.34	6.85	6.23	233.67
Qki	2.05e-08	-3.11	0.000974	8.46e-06	85.15	79	105.66	1877.33	19.69	31.43	19.63	351.33	22.99	22.38	21.75	343
Tmed5	2.01e-07	-3.14	0.00958	4.09e-05	18.27	14.85	19.5	215.33	3.64	5.56	4.8	40	4.58	5.02	5.37	49
Ubxn2b	1.56e-07	-3.14	0.00743	3.54e-05	2.77	3.17	3.66	293.33	0.6	1.05	0.89	54	1.18	0.79	0.9	66.67
Kdelc2	1.17e-07	-3.16	0.00556	2.8e-05	2.98	2.93	4.14	361.33	0.85	1.05	0.68	65.33	1.09	0.79	0.79	70.67
Ppm1k	7.29e-08	-3.17	0.00347	2.04e-05	7.62	6.84	8.57	886.67	1.31	2.35	2.25	162	2.51	2.05	1.9	184.67
Zc3h11a	1.39e-07	-3.18	0.00661	3.26e-05	14.61	14.38	20.39	986.67	3.11	4.79	4.68	176.67	6.02	3.87	3.84	202.33
Cdc42bpa	1.06e-07	-3.19	0.00505	2.6e-05	10.81	9.71	11.49	2319	1.94	3.2	3.03	421.67	4.27	3.53	2.25	550.33
Gpd2	9.7e-08	-3.19	0.00462	2.47e-05	15.01	14.04	15.89	733.67	2.89	5.38	3.65	136	5.94	4.57	3.7	171.33
Helz	9.62e-08	-3.2	0.00458	2.47e-05	2.73	1.97	2.24	272	0.4	0.77	0.58	49.67	0.8	0.62	0.63	62
Strip2	1.05e-07	-3.21	0.00502	2.6e-05	15.42	17.39	14.61	813	2.93	5.3	3.61	152.67	6.36	3.58	4.17	186
Fam13a	2.03e-07	-3.22	0.00966	4.09e-05	5.26	4.61	6.54	427	1.11	1.97	1.07	77.33	2.16	1.45	1.38	97
Gria2	1.05e-07	-3.23	0.00499	2.6e-05	91.74	81	113.15	5745.67	13.37	29.91	28.97	1028.33	24.69	23.9	22.93	1052.67
Nrcam	8.02e-08	-3.23	0.00382	2.2e-05	136.44	135.52	156.05	11970.3	21.62	44.56	42.94	2173.33	63.95	38.45	39.28	2983.67
Tmod2	2.86e-08	-3.23	0.00136	1.07e-05	124.21	105.31	144.97	3184.67	20.52	37.3	37.38	567.67	39.22	32.73	27.59	625.67
Kat6b	1.82e-08	-3.26	0.000868	7.82e-06	2.44	2.04	2.59	329.33	0.46	0.74	0.57	58.67	0.71	0.67	0.64	68.33
Dpy19l3	1.46e-07	-3.27	0.00696	3.36e-05	11.75	12.14	11.33	1531	1.87	4.71	2.4	287.67	2.72	2.47	2.4	248
Itsn2	2.97e-08	-3.27	0.00141	1.1e-05	11.33	9.12	11.77	1312.67	2	3.2	2.9	231.67	3.52	3.13	2.27	270.67
Tcf4	2.36e-08	-3.27	0.00113	9.28e-06	18.56	16.96	20.79	2110.67	2.86	6.31	4.93	380.33	5.44	4.53	4.71	408
Ptpn11	6.33e-08	-3.28	0.00302	1.86e-05	17.32	15.9	18.33	2587.67	2.55	6.27	4.17	472	7.7	4.98	5	668.67
Avl9	7.98e-08	-3.29	0.0038	2.2e-05	9.9	9.6	10.83	1093.67	1.51	3.16	2.74	195.33	3.65	2.63	2.33	230.33
Itpr1	2.06e-08	-3.33	0.000982	8.46e-06	39.81	38.93	39.95	10619.3	6.04	12.79	10.55	1900.67	14.38	12.44	9.36	2448
Nf1	1.65e-08	-3.33	0.000787	7.22e-06	12.23	10.03	13.48	2325.33	2.1	3.54	3.12	403	3.49	3.45	2.37	450
Tmem47	1.63e-08	-3.33	0.000778	7.2e-06	7.46	6.23	6.7	563.33	1.15	2.02	1.82	99	2.08	1.92	1.72	118.33
Chd2	2.2e-08	-3.34	0.00105	8.89e-06	7.77	7.01	8.02	1458.67	1.32	2.62	1.7	259.67	4.16	2.52	2.48	440.33
Gria3	9.13e-08	-3.36	0.00435	2.39e-05	15.14	15.34	22.01	2160.33	2.46	5.3	5	370.67	6.1	3.72	4.6	438.33
Mphosph9	1.56e-07	-3.37	0.00743	3.54e-05	2.04	1.72	2.96	408.67	0.37	0.72	0.54	69.33	0.5	0.54	0.62	73
Rhobtb3	8.32e-09	-3.37	0.000396	4.31e-06	38.05	33.8	37.99	1475.67	6.54	12.88	7.49	261.67	9.23	9.15	8.08	265
Mcc	4.54e-08	-3.38	0.00216	1.49e-05	10.74	9.66	9.01	510	2.26	3.28	1.57	90.33	3.53	2.53	2.61	113.33
Cpeb4	1.89e-07	-3.39	0.009	3.93e-05	15.51	14.39	17.23	685.67	2.06	4.7	4.54	118.67	5.1	3.31	3.19	129.67
Fam13b	1.06e-08	-3.4	0.000503	5.01e-06	21.22	16.71	19.23	1380.33	3.27	5.29	5.09	235.33	6.17	5.46	4.05	285.67
Robo1	7.54e-09	-3.41	0.000359	4.22e-06	3.4	3.11	4.68	599.67	0.78	1.02	0.84	99.67	1.08	1.05	0.93	120
Ankib1	1.97e-07	-3.42	0.00939	4.07e-05	10.08	11.68	12.47	807	1.99	4.17	2.35	142	3.58	2.81	2.03	149.33
Usp34	1.04e-08	-3.42	0.000496	5.01e-06	8.21	6.57	9.39	2450.33	1.29	2.21	2.23	409.33	2.09	2.13	1.63	438.33
Dock4	3.6e-08	-3.44	0.00171	1.25e-05	10.31	9.23	12.07	2341	1.49	3.31	2.72	398	3.76	3.31	2.36	520
Gabrb3	2.09e-07	-3.44	0.00995	4.18e-05	36.07	31.16	39.14	1419.33	4.1	11.95	9.13	245	8.8	8.16	7.46	244.67
Nav3	1.83e-07	-3.44	0.00873	3.88e-05	5.6	6.8	6.61	1319.67	0.78	2.06	1.73	230.33	2.3	1.48	1.66	285.67
Zmym4	1.78e-07	-3.44	0.00846	3.81e-05	9.12	7.44	9.14	1003.33	1.54	2.45	2.08	169	2.41	2.8	1.38	193
Atp10b	1.61e-07	-3.48	0.00764	3.61e-05	2.84	1.84	3.37	443	0.65	0.75	0.47	71.33	0.69	0.59	0.42	69.33
Fam73a	6.11e-08	-3.48	0.00291	1.82e-05	7.41	6.02	8.92	941.33	1.01	2.15	2.08	155.67	2.26	1.66	1.66	173.67
Hipk1	9.67e-08	-3.48	0.0046	2.47e-05	13.63	12.63	14.08	1124.67	2.37	4.8	2.54	193.33	7.04	5.08	3.47	326
Mgat4a	3.38e-08	-3.48	0.00161	1.2e-05	6.5	4.43	7.58	296	1.07	1.91	1.34	48.67	1.79	1.4	1.62	56
Sgip1	3.57e-08	-3.49	0.0017	1.25e-05	19.08	17.73	19.25	1099.33	2.4	5.97	4.87	187.67	6.59	4.97	5.12	245.33
Dpy19l4	1.28e-07	-3.5	0.00611	3.02e-05	2.59	1.61	2.87	376.33	0.42	0.5	0.69	59.33	0.49	0.36	0.48	51.33
Kif5c	5.9e-08	-3.51	0.00281	1.78e-05	159.28	148.33	131.04	23741.7	18.54	53.39	32.5	4172	50.87	40.61	32.86	5141
Nr3c1	4.79e-08	-3.51	0.00228	1.55e-05	3.76	4.29	4.95	670.33	0.75	1.25	1.02	111.33	1.43	0.91	0.7	119
Pde5a	6.99e-09	-3.52	0.000333	4.16e-06	5.3	4.37	6.01	353	0.97	1.58	1.16	57.67	1.32	1.3	0.93	59
Ralgapb	1.82e-07	-3.53	0.00864	3.87e-05	10.84	10.56	13.02	2193.67	1.4	3.32	3.27	363	4.91	3.22	2.52	513
Mbtd1	2.12e-08	-3.54	0.00101	8.62e-06	3.92	3.34	4.34	219.67	0.68	0.92	1.09	35.33	0.74	0.86	0.9	35.33
Mef2c	4.4e-08	-3.55	0.0021	1.47e-05	25.17	22.02	28.34	3409.67	2.96	7.36	7.24	560	7.44	5.73	5.02	613.67
Usp24	9.67e-08	-3.55	0.0046	2.47e-05	14.14	11.96	15.67	2405.67	1.79	4.77	3.16	403	6.37	4.28	3.26	603.67
Rbm27	4.86e-08	-3.57	0.00231	1.56e-05	8.13	7.27	9.27	567.67	1.08	2.65	1.94	93.67	1.93	1.5	1.26	80.67
Itgb8	6.18e-08	-3.59	0.00294	1.83e-05	12.72	10.77	14.28	862.33	1.65	3.67	3.37	139.67	2.33	2.82	2.09	121.67
Elovl2	7.48e-09	-3.6	0.000356	4.22e-06	8.54	7.13	6.19	705.67	1.45	2.25	1.26	117.67	2.3	1.65	1.6	136.33
Cyp4v2	5.23e-08	-3.61	0.00249	1.65e-05	47.68	33.78	35.21	1189.67	8.46	10.22	7.93	191.67	7.28	11.27	7.09	192.33
Limch1	2.97e-09	-3.61	0.000141	2.24e-06	50.68	49.34	58.19	3813.67	9	16.11	10.86	623.33	15.43	14.99	9.27	718.33
Aff4	4.47e-08	-3.62	0.00213	1.48e-05	7.24	5.34	7.62	638	0.96	1.6	1.95	100	2.14	1.56	1.36	119.33
Tenm2	1.84e-07	-3.63	0.00876	3.88e-05	7.97	7.73	7.5	1280.33	0.9	2.51	1.96	212.67	4.44	2.28	2.34	381.67
Cep170	1.53e-08	-3.64	0.000728	6.87e-06	5.32	4.53	6.84	1149	0.86	1.49	1.36	180.33	1.1	1.39	0.97	174.67
Naa25	2.78e-08	-3.64	0.00132	1.05e-05	8.89	8.05	11.68	609	1.41	2.54	2.42	95.67	3.42	1.93	2.03	116.67
Gja1	4.27e-08	-3.65	0.00204	1.43e-05	28.06	20.77	24.73	824.67	5.86	7.62	4.43	133	5.63	4.26	5.96	123.67
Cers6	9.13e-08	-3.67	0.00435	2.39e-05	17.58	15.65	18.35	516.33	1.82	4.67	4.73	82.33	3.37	2.54	3.16	67
Rapgef2	1.33e-08	-3.67	0.000634	6.03e-06	18.14	15.61	18.33	3316	2.3	4.49	4.78	525.33	7.2	5.52	3.89	800
Setx	2.38e-08	-3.67	0.00114	9.28e-06	3.2	2.56	3.77	860.67	0.51	0.82	0.77	134	1.15	1.04	0.64	190.33
Birc6	7.32e-09	-3.68	0.000349	4.2e-06	6.25	5.3	8.2	2054.33	0.99	1.57	1.8	314.33	1.88	1.75	1.29	373.33
Fndc3a	3.8e-08	-3.68	0.00181	1.3e-05	5.52	4.99	6.84	927.33	0.73	1.66	1.48	146.67	1.34	1.57	1.22	161.67
Macf1	8.96e-10	-3.69	4.27e-05	7.96e-07	16.68	13.06	17.61	7781.67	2.85	4.25	3.47	1215.67	4.88	5.17	3.11	1596
ENSMPUG00000001973	9.76e-08	-3.7	0.00465	2.47e-05	9.41	8.87	10.76	1895.33	1.18	2.52	2.7	297.33	4.97	2.44	2.44	488.33
Mib1	5.84e-08	-3.71	0.00278	1.77e-05	14.94	15.34	17.85	1068	1.82	4.6	4.33	169.33	4.59	3.88	3.24	193
Mycbp2	7.98e-08	-3.71	0.0038	2.2e-05	12.62	9.88	16.15	5059.33	1.62	3.02	3.8	767.67	2.78	3.46	2.26	811.67
Robo2	8.78e-09	-3.72	0.000418	4.45e-06	10.81	9.69	14.05	2213.67	1.53	3.16	2.88	343	4.51	2.8	2.52	470.33
Mpp5	1.67e-09	-3.73	7.95e-05	1.35e-06	13.76	13.51	15.34	736.33	2.23	3.85	3.09	115.33	3.21	4.09	3.48	136.67
Znf106	4.51e-09	-3.73	0.000215	3.02e-06	9.53	10.41	9.96	1235.67	1.33	3	2.28	199	3.15	2.3	2.05	235.67
Spag9	6.11e-09	-3.74	0.000291	3.88e-06	82.7	75.75	97.91	7512	11.11	24.8	20.3	1178.67	20.76	21.78	13.79	1227.33
Slc1a3	2.92e-10	-3.75	1.39e-05	3.68e-07	203.07	169.56	167.16	16727.7	36.32	51.85	29.53	2653.33	41.18	47.29	36.07	2894.67
Camta1	1.43e-07	-3.76	0.00679	3.33e-05	13.52	11.34	13.6	2679	1.21	3.42	3.76	417.33	4.73	3.36	3.13	587.67
Unc80	8.06e-09	-3.76	0.000384	4.28e-06	10.48	9.4	10.93	3206.67	1.19	2.87	2.67	502.33	4.09	2.97	2.53	752
C17orf85	3.34e-08	-3.78	0.00159	1.2e-05	3.72	2.68	4.12	158.33	0.68	0.84	0.65	23.67	1.29	0.72	1	31.67
Pld1	5.27e-08	-3.79	0.00251	1.65e-05	11.31	6.62	13.47	844.67	1.83	2.84	1.95	126	2.35	2.54	1.54	125
Itgav	1.36e-09	-3.8	6.48e-05	1.12e-06	13.23	11.02	17.64	1537.33	2.47	3.72	2.73	230.67	2.1	2.31	3.13	198.33
Fat3	1.72e-07	-3.81	0.0082	3.78e-05	1.31	1.58	1.45	415	0.16	0.34	0.43	64	0.54	0.33	0.44	92.67
ENSMPUG00000012485	1.17e-07	-3.84	0.00557	2.8e-05	5.55	4.73	5.3	118.67	0.9	1.06	1.31	17.67	1.89	1.97	1.19	29
Kif3a	3.88e-09	-3.84	0.000185	2.68e-06	18.31	15.37	22.08	2383.67	2.45	4.06	5.21	350.67	5.03	4.22	3.41	401
Notch2	1.92e-08	-3.84	0.000915	8.1e-06	5.32	3.27	4.12	1067	0.68	1.39	0.65	166.33	1.16	0.78	1.31	201.33
Sel1l	4.91e-08	-3.84	0.00234	1.57e-05	23.01	19.24	27.99	1197.33	2.9	6.26	5.95	179.33	8.03	4.48	3.73	208.33
Tenm3	5.31e-10	-3.84	2.53e-05	5.17e-07	4.8	4.85	5	1296.33	0.66	1.4	1.07	201.33	1.72	1.33	1.24	287
Prex2	6.92e-08	-3.85	0.00329	1.97e-05	17.29	12.15	14.37	507.33	2.38	3.28	3.53	75.67	3.36	4.92	2.58	93.67
Slc12a6	9.18e-08	-3.85	0.00437	2.39e-05	19.85	16.35	22.33	1741	2.3	5.51	4.58	264.33	8.64	5.98	3.72	406.67
Usp32	1.26e-08	-3.85	0.000599	5.76e-06	19.19	18.2	21.11	3299.33	2.17	5.69	4.67	508.67	6.03	5.38	3.6	637.33
ENSMPUG00000011876	2.09e-07	-3.86	0.00995	4.18e-05	5.54	3.35	4.68	116.33	0.69	1.2	0.94	17.33	0.8	1.12	1.01	18.33
Slc8a1	1.27e-07	-3.86	0.00606	3.02e-05	1.63	1.22	1.41	201.33	0.21	0.37	0.32	30.33	0.5	0.26	0.19	34.67
Atp10d	3.04e-08	-3.88	0.00145	1.12e-05	1.58	1.34	1.66	149.67	0.25	0.51	0.21	22.67	0.77	0.74	0.57	51
Klhdc10	6.94e-08	-3.88	0.0033	1.97e-05	13.29	12.02	15.34	440.33	1.49	4.61	2.8	68	4.9	3.86	3.02	96.33
Dpp8	3.4e-09	-3.89	0.000162	2.42e-06	9.72	8.19	11.27	1673.67	1.26	2.7	2.19	251	2.61	1.86	1.42	253
Nr1d2	2.32e-08	-3.89	0.00111	9.25e-06	9.17	7.14	9.62	927	0.97	2.67	1.87	141	2.16	2.09	1.54	154
Ntrk2	4.54e-10	-3.9	2.16e-05	4.91e-07	147.94	128.16	126.62	6125.33	22	43.62	20.22	956.33	48.84	33.8	32.98	1334.33
Dicer1	2.33e-08	-3.91	0.00111	9.25e-06	2.34	2.23	3.17	588.33	0.34	0.64	0.63	86.33	0.95	0.72	0.49	122.67
Kdm5a	9.19e-09	-3.91	0.000438	4.56e-06	3.35	2.46	4.07	508.33	0.58	0.81	0.67	73.33	0.65	0.85	0.52	75.33
Epha3	6.69e-09	-3.93	0.000319	4.13e-06	2	1.28	1.9	230.33	0.25	0.4	0.42	33.33	0.47	0.38	0.35	39.67
Kat6a	5.1e-08	-3.93	0.00243	1.62e-05	1.8	1.54	1.88	338.33	0.33	0.41	0.34	49.33	0.35	0.54	0.25	54.67
Secisbp2l	5.73e-08	-3.93	0.00273	1.75e-05	33.8	31.38	44.81	2589	3.46	10.62	9.17	386.33	9.78	6.29	5.91	385
Brwd1	8.6e-08	-3.94	0.0041	2.31e-05	2.42	1.95	3.6	332.33	0.37	0.68	0.61	47.33	0.41	0.55	0.51	37
Sema3d	1.46e-07	-3.96	0.00695	3.36e-05	3.95	3.97	3.27	197	0.37	1.32	0.86	30.33	0.82	0.84	1.18	37.67
Mtmr9	1.05e-08	-3.97	0.000502	5.01e-06	8.54	7.51	10.33	376.67	1.03	2.02	2.26	54	2.84	2.28	1.68	73.33
Opcml	1.73e-07	-3.98	0.00825	3.78e-05	33.49	28.19	38.03	798.33	3.28	10.41	6.96	119.67	14.83	7.03	8.04	181
Plcb1	1.76e-08	-4.02	0.00084	7.64e-06	27.23	25.89	34.81	4459.33	2.89	6.91	8.05	638.67	6.86	6.54	4.75	683
Dcp2	2.4e-08	-4.03	0.00114	9.28e-06	4.82	4.09	4.47	181.67	0.56	1.55	0.64	27	1.59	0.97	1.01	37.33
ENSMPUG00000010913	3.79e-08	-4.03	0.0018	1.3e-05	50.14	46.38	55.41	1337	5.08	11.98	15.66	193	11.09	15.27	9.91	229.33
Pikfyve	1.96e-08	-4.04	0.000935	8.2e-06	4.45	4.37	6.58	731.67	0.63	1.48	1.02	105.67	1.26	1.12	0.73	109.67
Mdn1	5.28e-10	-4.06	2.52e-05	5.17e-07	4.41	4.2	5.36	1779.33	0.61	1.16	1.04	254.33	1.75	1.16	0.92	367.67
Ank2	5.77e-10	-4.11	2.75e-05	5.5e-07	55.94	48.28	62.91	12046.3	6.75	13.57	12.88	1701	18.61	16.63	10.39	2466.33
Sbno1	7.05e-10	-4.13	3.36e-05	6.46e-07	14.85	13.43	18.76	1431.33	1.98	3.39	3.84	197	3.55	3.71	2.76	225
Kdm7a	2.44e-08	-4.17	0.00116	9.34e-06	4.71	5.34	6.46	314	0.49	1.6	1.16	44.67	1.08	0.82	0.88	39.33
Wdfy3	4.87e-10	-4.17	2.32e-05	4.94e-07	17.06	14.49	19.57	3985.33	2.03	3.54	4.35	544	5.25	3.97	3.06	717
C5orf51	1.76e-07	-4.2	0.0084	3.81e-05	4.29	4.53	5.12	171	0.4	1.46	0.63	24.67	2.24	1.46	1.25	49
Gpam	1.74e-10	-4.21	8.31e-06	2.52e-07	17.42	15.39	15.4	2388.33	2.47	4.59	2.41	341.67	5.27	4.57	2.99	484.33
Ythdf3	3.24e-08	-4.21	0.00155	1.18e-05	6.93	4.96	6.16	237.67	0.7	1.92	1.05	33.67	1.53	0.99	0.83	33.33
Arid2	4.13e-08	-4.22	0.00197	1.4e-05	1.79	1.46	1.81	214.33	0.13	0.53	0.39	30	0.39	0.38	0.34	34.33
Rc3h2	1.64e-07	-4.22	0.00781	3.65e-05	5.69	5.26	6.46	555	0.45	1.52	1.42	77.67	1.4	1.01	0.86	76
Ryr2	6.65e-09	-4.27	0.000317	4.13e-06	10.43	10.44	12.82	3863	1.11	2.1	3.17	514.67	3.09	2.86	2.14	691.67
Fnip2	6.38e-11	-4.28	3.04e-06	1.6e-07	2.91	2.67	2.96	542	0.33	0.72	0.58	74.67	0.87	0.6	0.72	104
Trim33	1.28e-10	-4.28	6.1e-06	2.35e-07	8.95	8.27	11.42	641.67	1.21	2.29	2.17	86.33	2.84	2.37	2.45	124.33
Mtx3	8.18e-09	-4.3	0.000389	4.28e-06	7.77	5.66	7.22	142.33	0.79	1.49	1.6	19	1.28	1.46	1.33	20
Cep85l	1.88e-07	-4.31	0.00894	3.93e-05	2.45	1.76	2.97	121	0.47	0.35	0.53	15.33	0.29	0.14	0.27	8.67
Ptprd	4.21e-09	-4.31	0.000201	2.87e-06	11.81	9.86	16.45	2661.67	1.2	2.93	3.07	352.33	3.01	2.27	1.88	369.33
Rab11fip2	3.45e-09	-4.31	0.000164	2.42e-06	5.4	5.6	6.22	142.33	0.66	1.44	1.23	19.33	1.57	1.23	1.02	22.33
Dennd5b	4.02e-10	-4.32	1.92e-05	4.46e-07	10.14	9.25	11.32	982	1.25	2.24	2.29	131	3.64	2.76	1.92	202
Dmd	1.67e-07	-4.34	0.00795	3.7e-05	5.57	5.01	6.95	1384	0.78	1.3	1.2	183	1.11	2.37	0.92	254.33
Syne1	7.55e-11	-4.4	3.6e-06	1.71e-07	15.59	12.66	17.82	9194	2.01	3.35	3.15	1199.33	3.24	4.2	2.36	1444.33
Scn1a	1.92e-08	-4.41	0.000914	8.1e-06	31.28	23.9	43.9	4689.67	2.86	6.35	9	591.33	7	6.37	5.18	626.33
Thrb	9.02e-10	-4.41	4.3e-05	7.96e-07	4.46	4.46	4.45	618.33	0.42	1.26	0.84	85	1.21	0.92	1.14	113.33
Pak3	1.25e-09	-4.42	5.96e-05	1.05e-06	10.94	9.44	12.79	496	1.03	2.79	2.32	65.67	3.62	2.86	2.56	100.67
Gabrb1	1.73e-09	-4.44	8.23e-05	1.37e-06	6.56	6.15	7.22	329.33	0.65	1.65	1.42	43.67	1.58	1.49	0.98	50.33
Atp8a1	1.24e-10	-4.46	5.88e-06	2.35e-07	14.62	13.93	18.99	2856	1.51	3.75	3.49	372.33	3.73	2.46	3.2	415.67
Man1a2	7.44e-11	-4.49	3.55e-06	1.71e-07	11.6	10.7	13.3	715.67	1.44	2.91	2.14	93.33	3.53	3.07	2.09	131.67
Slc38a1	6.75e-08	-4.49	0.00321	1.94e-05	25.34	19.24	31.04	924.33	2.25	5.55	5.91	117.67	7.22	4.87	3.04	138.67
Cntn3	6.76e-09	-4.5	0.000322	4.13e-06	2.22	1.79	1.82	215.33	0.19	0.36	0.51	27.67	0.72	0.53	0.49	48.67
Zmat3	1.59e-10	-4.51	7.55e-06	2.52e-07	15.56	15.01	16.13	356	1.49	3.84	2.8	47	4.07	2.56	2.37	53.67
Map1b	9.03e-09	-4.52	0.00043	4.52e-06	20.31	17.35	26.66	3505.33	1.84	4.29	5.37	439.67	5.97	4.98	3.03	560.67
Atf7ip	1.7e-10	-4.54	8.11e-06	2.52e-07	3.65	2.98	4.56	298.67	0.5	1.09	0.58	38	0.95	1.2	0.98	58
Otud4	3.24e-10	-4.54	1.54e-05	3.86e-07	1.42	1.1	1.48	228.67	0.13	0.33	0.25	29.33	0.35	0.32	0.31	41.33
Fam126b	9.19e-08	-4.55	0.00438	2.39e-05	7.7	5.97	10.09	283	0.51	1.87	1.99	35.33	2.42	1.56	1.65	50.67
Gpr98	1.17e-07	-4.57	0.00557	2.8e-05	0.79	0.72	1.35	380.33	0.13	0.13	0.24	45	0.24	0.12	0.11	45.67
Ept1	1.5e-10	-4.58	7.12e-06	2.52e-07	12.64	10.62	16.24	334.67	1.42	3.08	2.52	42	4.33	2.74	2.92	62.67
Zkscan8	1.68e-10	-4.61	8.01e-06	2.52e-07	3.36	3.18	3.73	161.33	0.62	0.69	0.54	20	1.51	0.82	0.88	39.33
Unc5d	2.57e-09	-4.64	0.000123	1.98e-06	4.2	4.22	4.08	234.67	0.44	0.75	0.93	29.33	1.29	1.56	1.02	55.33
Dst	4.14e-08	-4.7	0.00197	1.4e-05	28.63	18.91	41	11260	3.64	5.94	5.79	1332	5.99	9.3	3.39	1695.33
Lifr	1.06e-10	-4.7	5.06e-06	2.11e-07	5.82	3.46	6.63	431	0.64	1.18	0.89	52	0.79	0.76	0.67	44
Tgfbr3	9.65e-11	-4.71	4.6e-06	2e-07	1.56	0.98	1.48	233.67	0.24	0.29	0.16	28.33	0.39	0.33	0.33	45.33
Setbp1	1.77e-07	-4.73	0.00843	3.81e-05	1.46	1.78	1.72	174	0.24	0.3	0.31	21.33	0.84	0.57	0.23	44.67
Trpm3	1.5e-10	-4.73	7.17e-06	2.52e-07	11.51	12.06	13.1	1450.67	1.36	2.67	2.26	180.67	2.62	3.08	1.58	216.67
Chd9	6.45e-08	-4.75	0.00307	1.89e-05	3.55	2.33	4.5	662.33	0.36	0.62	0.82	76.67	0.4	0.71	0.59	73.67
Taok1	5.61e-09	-4.76	0.000267	3.61e-06	12.73	9.48	15.99	1049	1.24	2.45	2.79	124.33	2.43	2.8	1.46	136.33
Ophn1	8.14e-09	-4.81	0.000388	4.28e-06	5.93	2.93	5.78	214.67	0.48	0.92	1.04	25	1.29	1.11	0.92	35.67
Cntnap5	8.72e-09	-4.85	0.000415	4.45e-06	15.43	13.65	17.3	1438	1.02	3.15	3.64	172.67	4.15	3.36	2.87	241
Nrxn1	4.77e-10	-4.85	2.27e-05	4.94e-07	19.54	15.51	20.31	1217.33	1.49	3.62	4.23	144.67	4.07	3.93	3.27	183.67
Akap6	6.08e-12	-4.91	2.89e-07	2.23e-08	7	6.1	9.82	1210.67	0.82	1.61	1.38	141	2.12	1.68	1.37	199.67
Lnpep	7.13e-09	-4.92	0.00034	4.19e-06	5.37	4.01	6.6	383.33	0.52	0.93	1.26	43.67	1.04	0.71	0.47	40.33
Xiap	2.9e-10	-4.93	1.38e-05	3.68e-07	1.49	1.31	1.56	201.33	0.17	0.25	0.29	23.33	0.26	0.2	0.41	29
Zkscan1	2.34e-10	-4.93	1.12e-05	3.28e-07	9.11	5.84	9.4	403.67	0.97	2.05	1.04	47.67	1.6	1.9	1.52	62.33
Ttbk2	7.95e-09	-4.97	0.000378	4.28e-06	4.44	3.52	5.18	356	0.32	0.95	0.88	41.67	1.12	0.99	0.69	54
Abca1	1.76e-13	-5	8.37e-09	9.3e-10	8.29	9.1	10.43	1383	1.06	2.21	1.3	164.67	2.17	1.7	1.85	212
ENSMPUG00000017118	5.54e-08	-5.06	0.00264	1.71e-05	1.92	1.42	2.05	265.67	0.13	0.41	0.33	30.67	0.55	0.43	0.2	44
Smg1	2.94e-10	-5.08	1.4e-05	3.68e-07	5.59	3.54	7.01	1388	0.55	1.01	1.01	153.33	0.89	1.12	0.65	166.67
Uggt1	3.85e-10	-5.08	1.83e-05	4.37e-07	6.91	5.39	9.07	732.33	0.6	1.43	1.4	82.33	1.3	1.29	0.89	87.67
Tenm1	6.52e-10	-5.1	3.1e-05	6.09e-07	1.78	1.3	2.3	280.67	0.15	0.34	0.35	31	0.33	0.41	0.41	44
Fam178a	2.64e-10	-5.1	1.26e-05	3.59e-07	3.64	2.73	4.54	278.67	0.49	0.63	0.63	30.67	0.68	0.88	0.52	38
Usp37	5.6e-09	-5.12	0.000267	3.61e-06	2.47	2.91	3.32	197.33	0.17	0.74	0.49	23	0.43	0.4	0.54	22.67
Kcnh7	3.37e-09	-5.13	0.00016	2.42e-06	5.11	3.74	7.08	370	0.44	1.07	1.19	40.67	0.99	0.72	0.8	42
Dcc	7.76e-13	-5.16	3.7e-08	3.7e-09	2.97	2.63	3.5	234	0.37	0.57	0.49	26	0.96	0.7	0.68	44.67
Peg3	1.13e-09	-5.16	5.38e-05	9.6e-07	24.63	17.44	28.86	2027.33	2	4.32	4.94	222.33	3.68	5.5	2.7	245.67
Atp13a4	1.11e-09	-5.29	5.29e-05	9.6e-07	7.07	5.75	9.18	625.33	0.83	1.55	1.06	68.33	1.02	1.59	0.68	69.67
Slc1a2	1.36e-11	-5.41	6.47e-07	4.62e-08	190.1	207.14	216.71	7632.33	14.8	38.17	40.44	834	36.38	45.86	36	1091.33
Nyap2	1.06e-08	-5.48	0.000506	5.01e-06	1.37	1.51	1.7	76.33	0.1	0.31	0.21	8	0.5	0.36	0.63	19.67
ENSMPUG00000000824	3.14e-11	-5.49	1.5e-06	8.81e-08	2.74	2.27	3.58	165	0.29	0.5	0.48	17	0.51	0.51	0.38	19.67
Cav2	1.62e-08	-5.54	0.000772	7.2e-06	0.65	0.6	0.77	66	0.12	0.08	0.09	6.67	0.17	0.11	0.12	10
Slc7a11	1.88e-07	-5.6	0.00896	3.93e-05	5.97	4.51	4.37	220.33	0.95	0.77	0.4	22.67	0.35	0.73	1.24	24.67
Rorb	9.37e-13	-5.61	4.46e-08	4.05e-09	17.21	13.98	16.3	460.33	1.39	3.06	2.42	48.33	2.87	3.41	2.2	60.67
Map3k2	6.76e-08	-5.75	0.00322	1.94e-05	1.57	0.84	2.47	94	0.15	0.29	0.21	9	0.37	0.31	0.21	13
Qser1	5.33e-08	-5.84	0.00254	1.66e-05	0.62	0.27	0.51	92.67	0.07	0.09	0.03	9	0.07	0.1	0.09	12.67
Clock	3.5e-10	-5.88	1.67e-05	4.07e-07	8.55	6.87	8.92	455.33	0.47	1.51	1.39	45.33	1.59	1.59	0.87	57
Acvr1c	1.22e-08	-6.11	0.00058	5.63e-06	1.35	1.06	1.13	53.33	0.13	0.2	0.13	5	0.42	0.24	0.5	13
Plekhh2	3.6e-08	-6.32	0.00172	1.25e-05	0.67	0.6	1.14	81.33	0.09	0.21	0.03	7.33	0.14	0.25	0.15	12
Erbb4	1.98e-09	-6.64	9.45e-05	1.55e-06	3.42	2.09	5.36	305	0.25	0.7	0.38	26	0.54	0.63	0.29	30.33
ENSMPUG00000003691	4.83e-10	-6.69	2.3e-05	4.94e-07	1.43	1.46	1.88	90.33	0.18	0.23	0.16	7.67	0.09	0.1	0.27	6
Klhl11	3.04e-09	-7.12	0.000145	2.26e-06	1.29	1.22	2.06	77	0.23	0.24	0.28	6	0.53	0.19	0.24	11
ENSMPUG00000000821	3.9e-11	-7.74	1.86e-06	1.03e-07	2.81	3.06	5.55	313.67	0.39	0.42	0.37	22.33	0.62	0.75	0.27	33
Sacs	1.24e-07	-7.9	0.00592	2.96e-05	0.55	0.43	0.91	202.67	0.02	0.06	0.11	14	0.14	0.11	0.04	23
Slc4a4	3.72e-15	-7.95	1.77e-10	3.54e-11	44.13	35.21	35.12	2723.33	2.64	5.62	3.62	206.33	3.79	7.45	4.41	276
Znf425	5.74e-08	-11.46	0.00273	1.75e-05	0.48	0.65	0.6	28	0.03	0.05	0.09	1.33	0.26	0.27	0.21	7.33
Ston2	7.9e-09	-28.17	0.000376	4.28e-06	0.67	0.36	0.55	37	0	0.04	0	0.67	0.12	0.16	0	5
Znf211	7.1e-08	-113.94	0.00338	2e-05	0.18	0.29	0.24	19	0	0	0	0	0.18	0.06	0.05	6.67

## Sheet: C. Reoxygenation vs Normoxia
	DGE test reoxygenation vs normoxia FC>2 Bonferroni <0.01				n3	n2	n4	Normoxia	h3	h2	h4	Hypoxia	r4	r3	r2	Reoxygenation
Feature ID	P-value	Fold change	Bonferroni	FDR p-value correction	RPKM	RPKM	RPKM	Mean reads	RPKM	RPKM	RPKM	Mean reads	RPKM	RPKM	RPKM	Mean reads
Abca1	2.32e-10	-3.92	1.1e-05	5.13e-07	8.29	9.1	10.43	1383	1.06	2.21	1.3	164.67	2.17	1.7	1.85	212
Abca6	2.6e-08	-5.18	0.00124	1.18e-05	0.5	0.65	0.8	73.67	0.2	0.19	0.21	16	0.1	0.07	0.13	8.33
Acap2	7.86e-08	-4.03	0.00374	2.51e-05	3.27	2.71	3.98	533	0.53	1	1.19	102	0.74	0.78	0.44	78
Adm	1.7e-12	11.1	8.11e-08	8.11e-09	0.75	0.4	0.83	24.33	4.2	3.72	1.55	81	4.13	5.27	8.26	152
Ai848285	2e-09	13.53	9.55e-05	2.12e-06	0.49	1.13	0.73	8	12.19	6.57	10.52	71.67	3.2	10.66	11.4	63
Akap6	1.8e-08	-3.58	0.000857	9.3e-06	7	6.1	9.82	1210.67	0.82	1.61	1.38	141	2.12	1.68	1.37	199.67
Aqp4	1.96e-08	-5.12	0.000935	9.74e-06	27.43	24.85	31.63	1081.33	4.76	7.44	3.62	146.67	3.04	6.88	2.81	120.33
Arid4b	1.75e-08	-4.1	0.000834	9.27e-06	8.96	6.43	13.7	862	1.7	2.27	2.96	138.33	1.78	2.1	1.72	118.67
Arid5a	2.08e-08	7.41	0.000989	1.02e-05	0.51	0.72	0.3	46.33	3.11	2.06	1.14	143	1.87	2.97	4.28	208.33
Atf3	6.45e-16	28.73	3.07e-11	7.68e-12	0.07	0.13	0.11	9.33	3.41	4.92	0.92	208.67	3.37	1.58	2.43	170.67
Atl3	3.71e-08	-3.47	0.00177	1.45e-05	7.23	4.55	8.28	299	1.45	2.08	1.75	55	1.87	1.35	1.42	50.67
Atp10b	3.05e-08	-3.75	0.00145	1.26e-05	2.84	1.84	3.37	443	0.65	0.75	0.47	71.33	0.69	0.59	0.42	69.33
Atp13a4	2.15e-09	-5.15	0.000102	2.22e-06	7.07	5.75	9.18	625.33	0.83	1.55	1.06	68.33	1.02	1.59	0.68	69.67
Atp2b1	1.54e-07	-3.54	0.00731	4.11e-05	132.87	128.63	158.62	11340.3	15.39	45.27	43.52	2007.67	37.14	29.8	29.56	1923
Atp7a	1.2e-08	-4.29	0.000571	7.22e-06	0.94	0.68	1.05	174.67	0.27	0.26	0.21	34.33	0.19	0.09	0.22	24
Atp8a1	1.04e-09	-4.11	4.97e-05	1.46e-06	14.62	13.93	18.99	2856	1.51	3.75	3.49	372.33	3.73	2.46	3.2	415.67
Bcl2a1	5.24e-08	35.03	0.00249	1.92e-05	0.01	0	0	0.33	0.13	0.24	0.04	7	0.26	0.16	0.2	10.67
Bcl3	3.1e-08	4.2	0.00148	1.26e-05	0.91	0.81	0.85	45.33	3.27	3.03	1.77	102.33	2.37	2.6	3.71	112
Birc6	1.57e-07	-3.24	0.00747	4.13e-05	6.25	5.3	8.2	2054.33	0.99	1.57	1.8	314.33	1.88	1.75	1.29	373.33
Brwd1	6.64e-10	-5.05	3.16e-05	1.02e-06	2.42	1.95	3.6	332.33	0.37	0.68	0.61	47.33	0.41	0.55	0.51	37
Brwd3	1.89e-07	-4.03	0.00901	4.74e-05	1.07	0.86	1.49	142.33	0.2	0.25	0.36	23	0.21	0.22	0.23	20.33
Btg2	1.52e-09	4.53	7.24e-05	1.9e-06	1.67	1.89	1.79	129.33	10.06	10.62	4.5	442.33	7.29	5.84	6.52	356.67
C19orf70	1.84e-07	5.32	0.00875	4.68e-05	122.15	156.55	136.5	1047.33	633.95	355.4	767.8	3123.33	262.58	852.17	605.47	3169.67
Ccl2	4.28e-10	8.93	2.04e-05	7.28e-07	2.45	1.37	3.89	75	24.38	23.85	12.83	406.33	8.58	17.09	28.33	355.67
Ccl3	8.66e-21	51.97	4.12e-16	4.12e-16	5.78	3.14	10.84	35.67	463.71	266.96	132.9	1231.67	165.42	349.68	163.36	1009.67
Ccl4	1.06e-13	44.6	5.03e-09	8.39e-10	0.6	0.1	1.7	21.33	50.44	16.43	35.97	572.67	31.69	39.23	13.88	517
Cdc27	1.31e-07	-3.29	0.00624	3.64e-05	12.89	11.64	15.98	728.67	2.29	4.44	4.55	143.33	3.9	3.05	2.96	132
Cdc7	5.18e-10	-5.09	2.47e-05	8.51e-07	3.1	2.57	3.83	156.33	0.75	0.86	1.16	32	0.44	0.47	0.62	17.67
Cep170	5.48e-09	-3.8	0.000261	4.29e-06	5.32	4.53	6.84	1149	0.86	1.49	1.36	180.33	1.1	1.39	0.97	174.67
Cep85l	2.6e-12	-8.16	1.24e-07	1.13e-08	2.45	1.76	2.97	121	0.47	0.35	0.53	15.33	0.29	0.14	0.27	8.67
Cers6	5.95e-10	-4.63	2.83e-05	9.44e-07	17.58	15.65	18.35	516.33	1.82	4.67	4.73	82.33	3.37	2.54	3.16	67
Chd9	2.8e-08	-4.99	0.00133	1.22e-05	3.55	2.33	4.5	662.33	0.36	0.62	0.82	76.67	0.4	0.71	0.59	73.67
Chl1	2.05e-07	-3.15	0.00978	4.96e-05	10.22	8.96	12.9	1828.67	1.71	3.77	3.22	352	2.6	2.59	2.94	337
Clasp2	2.27e-08	-3.27	0.00108	1.11e-05	46.91	40.43	59.07	7323.67	9.13	16.79	17.73	1535.67	13.71	11.08	11.16	1323.33
Clock	1.91e-08	-4.77	0.000911	9.58e-06	8.55	6.87	8.92	455.33	0.47	1.51	1.39	45.33	1.59	1.59	0.87	57
Cntn1	1.63e-08	-3.34	0.000778	9e-06	57.33	56.21	68.98	7968	10.17	22.54	19.12	1618.33	14.83	14.97	13.89	1407.33
Col4a3bp	1.1e-07	-3.2	0.00525	3.24e-05	18.69	15.29	19.69	882.33	3.4	5.31	6.23	173.33	5.18	4.41	3.87	164.67
Cyp4v2	4.75e-08	-3.62	0.00226	1.77e-05	47.68	33.78	35.21	1189.67	8.46	10.22	7.93	191.67	7.28	11.27	7.09	192.33
Dcc	1.2e-07	-3.14	0.00571	3.44e-05	2.97	2.63	3.5	234	0.37	0.57	0.49	26	0.96	0.7	0.68	44.67
Dennd4c	1.66e-08	-3.99	0.000792	9e-06	2.46	1.8	2.54	286.67	0.39	0.84	0.55	52.67	0.36	0.49	0.49	41.33
Diaph2	1.24e-07	-3.67	0.00589	3.53e-05	1.68	1.58	1.83	141	0.25	0.62	0.52	27.67	0.42	0.33	0.37	23
Dll4	1.96e-07	5.73	0.00932	4.83e-05	0.99	1.56	1	85.67	3.89	7.05	2.24	241.67	4.63	2.88	9.19	299
Dpp8	1.58e-09	-4.01	7.52e-05	1.93e-06	9.72	8.19	11.27	1673.67	1.26	2.7	2.19	251	2.61	1.86	1.42	253
Dpy19l3	6.86e-09	-3.74	0.000327	4.95e-06	11.75	12.14	11.33	1531	1.87	4.71	2.4	287.67	2.72	2.47	2.4	248
Dpy19l4	1.27e-09	-4.28	6.06e-05	1.68e-06	2.59	1.61	2.87	376.33	0.42	0.5	0.69	59.33	0.49	0.36	0.48	51.33
Dzip3	6.62e-08	-3.83	0.00315	2.19e-05	6.75	5.88	8.85	999	0.85	1.94	2.2	163	1.49	1.52	1.47	151.67
Edem3	4.58e-09	-4.73	0.000218	3.96e-06	3.15	2.82	4.38	498.33	0.6	1.08	1.27	99	0.87	0.34	0.58	64
Elovl2	1.16e-07	-3.21	0.00553	3.35e-05	8.54	7.13	6.19	705.67	1.45	2.25	1.26	117.67	2.3	1.65	1.6	136.33
Elovl5	5.59e-08	-3.36	0.00266	2e-05	18.28	18.75	22.62	1483.33	3.59	8.32	4.6	297	5.99	3.61	4.87	268
ENSMPUG00000000821	1.18e-08	-5.49	0.000563	7.22e-06	2.81	3.06	5.55	313.67	0.39	0.42	0.37	22.33	0.62	0.75	0.27	33
ENSMPUG00000000824	3.04e-10	-4.9	1.45e-05	5.78e-07	2.74	2.27	3.58	165	0.29	0.5	0.48	17	0.51	0.51	0.38	19.67
ENSMPUG00000000826	1.86e-07	-4.98	0.00887	4.69e-05	2.95	2.66	4.65	152.33	0.41	1.03	0.83	23.67	0.58	0.76	0.28	17.67
ENSMPUG00000003691	1.3e-11	-8.64	6.18e-07	4.78e-08	1.43	1.46	1.88	90.33	0.18	0.23	0.16	7.67	0.09	0.1	0.27	6
ENSMPUG00000004168	1.7e-07	-5.19	0.00808	4.39e-05	0.6	0.34	0.77	69.67	0.1	0.17	0.17	12.33	0.09	0.08	0.09	7.67
ENSMPUG00000004785	3.02e-09	-3.47	0.000144	2.82e-06	9.25	7.4	9.97	327.67	2.14	3.02	2.53	68.33	2.23	1.62	2.4	56
ENSMPUG00000007401	2.77e-08	-3.36	0.00132	1.22e-05	2.15	2.07	2.02	241.67	0.43	0.72	0.66	50.67	0.51	0.49	0.49	43.33
ENSMPUG00000008239	1.76e-07	-4.85	0.00837	4.52e-05	6.27	6.69	9.88	382	0.6	2.08	2.22	57.67	1.12	1.47	1.14	45.33
Loc101672663	4.22e-10	38.1	2.01e-05	7.28e-07	0.23	0.17	0.08	6.33	2.94	7.26	0.84	112.67	1.9	3.36	9.65	142.33
ENSMPUG00000010695	6.41e-08	-3.37	0.00305	2.14e-05	2.44	2.12	2.53	452.67	0.66	0.8	0.45	87.67	0.5	0.62	0.56	78.67
Stxbp5l	6.86e-08	-4.22	0.00326	2.24e-05	9.07	7.64	13.81	335	1.29	3.11	2.89	56	1.72	2.13	2.03	45
Tagln2	1.13e-09	7.44	5.39e-05	1.54e-06	39.7	35.48	23.3	362	255.71	167.68	114.28	1401	97.37	214.88	297.63	1571.67
Epha3	9.93e-08	-3.45	0.00473	3.01e-05	2	1.28	1.9	230.33	0.25	0.4	0.42	33.33	0.47	0.38	0.35	39.67
Erbb4	2.33e-08	-5.7	0.00111	1.11e-05	3.42	2.09	5.36	305	0.25	0.7	0.38	26	0.54	0.63	0.29	30.33
Erf	6.15e-08	3.75	0.00293	2.08e-05	0.94	0.99	0.83	117.33	3.06	2.57	2.65	252.33	1.97	3.06	3.16	258.33
Fam126a	5.88e-08	-4.55	0.0028	2e-05	0.95	0.46	0.86	113.33	0.14	0.19	0.18	18	0.12	0.15	0.12	14.33
Fam171b	4.03e-08	-4.48	0.00192	1.54e-05	16.64	12.83	15.58	660	1.32	5.01	3.1	101	2.89	3.12	2.54	87.33
Fam178a	1.19e-08	-4.23	0.000567	7.22e-06	3.64	2.73	4.54	278.67	0.49	0.63	0.63	30.67	0.68	0.88	0.52	38
Fam199x	1.27e-07	-4.75	0.00603	3.59e-05	11.92	9.83	10.1	467.67	1.03	3.4	3.16	80.33	2.04	2.08	1.09	59.67
Fcho2	1.68e-07	-3.19	0.00802	4.38e-05	4.42	2.68	4.76	435.33	1.41	1.53	1.42	111.33	0.98	1	0.97	78.67
Fmn1	3.89e-09	-6.95	0.000185	3.56e-06	0.83	0.56	0.54	60.67	0.09	0.13	0.16	8.67	0.13	0.03	0.06	5.33
Fnip2	1.29e-07	-3.16	0.00614	3.62e-05	2.91	2.67	2.96	542	0.33	0.72	0.58	74.67	0.87	0.6	0.72	104
Fosb	5.09e-14	11.55	2.43e-09	4.85e-10	11.54	12.99	8.26	357.33	137.04	155.14	37.86	2794.33	79.01	95.86	123.93	2510.33
Fosl1	4.72e-09	374.32	0.000225	4.02e-06	0	0	0	0	0.18	0.42	0.03	15.33	0.19	0.31	1.1	35.67
Fryl	1.92e-07	-3.92	0.00916	4.79e-05	4.73	3.24	6.43	1303	0.69	1.08	1.48	202	1.06	1.16	0.67	191.33
Gabrb1	2.38e-08	-3.93	0.00113	1.12e-05	6.56	6.15	7.22	329.33	0.65	1.65	1.42	43.67	1.58	1.49	0.98	50.33
Gadd45b	1.44e-12	7.18	6.88e-08	7.64e-09	2.84	3.65	2.98	117.33	13.57	13.92	10.33	340	10.75	16.39	27.22	489.67
Gadd45g	2.01e-09	9.15	9.55e-05	2.12e-06	2.33	1.87	1.79	60.33	17.9	8.59	8.08	247	5.98	19.57	17.14	311.33
Gja1	6.33e-09	-3.98	0.000301	4.71e-06	28.06	20.77	24.73	824.67	5.86	7.62	4.43	133	5.63	4.26	5.96	123.67
Gm11175	1.51e-07	5.9	0.00717	4.05e-05	2.47	2.44	1.18	92.67	13.88	6.42	7.09	304.67	5.92	12.05	10.47	328
Gpr98	1.79e-08	-5	0.000851	9.3e-06	0.79	0.72	1.35	380.33	0.13	0.13	0.24	45	0.24	0.12	0.11	45.67
Gria2	1.34e-07	-3.2	0.00636	3.64e-05	91.74	81	113.15	5745.67	13.37	29.91	28.97	1028.33	24.69	23.9	22.93	1052.67
Grid2	5.87e-08	-4.03	0.0028	2e-05	2.74	2.53	3.3	169	0.39	1.11	0.55	30	0.56	0.5	0.61	24.67
Hmox1	1.29e-08	5.69	0.000615	7.5e-06	2.18	1.13	2.79	78	10.25	4.88	5.95	181.67	7.41	8.96	11.17	247.33
Ibtk	1.97e-07	-3.19	0.00936	4.83e-05	6.89	5.99	8.81	1129	1.25	2.03	2.32	206.33	1.77	1.91	1.72	205.67
Icam1	2.87e-08	10.48	0.00137	1.23e-05	0.62	0.41	0.7	21	3.33	6.32	1.3	101.67	2.18	3.88	8.17	120.67
Il1b	3.41e-16	425.38	1.62e-11	5.41e-12	0	0	0	0	1.88	3.51	2.15	68.33	0.77	1.17	2.75	41.33
Il1rn	1.66e-10	30.69	7.91e-06	4.94e-07	1.08	0.27	0.32	7.33	31.89	15.95	6.03	154.33	18.2	24.29	7.81	138.67
Il6st	2.38e-10	-3.85	1.13e-05	5.13e-07	12.6	11.66	16.67	844.67	3.2	5.51	4.2	189.67	3.2	2.78	2.75	129.67
Irf1	7.19e-08	5.25	0.00342	2.33e-05	3.45	3.58	4.2	78	15.61	23.1	6.5	230.33	10.9	14.75	21.15	235.33
Itch	1.15e-07	-3.25	0.00546	3.33e-05	20.09	16.34	26.54	1370.67	4.63	6.85	7.62	289.67	6.56	5	4.03	250.33
Itgav	2.56e-11	-4.41	1.22e-06	8.11e-08	13.23	11.02	17.64	1537.33	2.47	3.72	2.73	230.67	2.1	2.31	3.13	198.33
Itgb8	2.65e-09	-4.14	0.000126	2.68e-06	12.72	10.77	14.28	862.33	1.65	3.67	3.37	139.67	2.33	2.82	2.09	121.67
Kcnh7	2.95e-09	-5.15	0.000141	2.81e-06	5.11	3.74	7.08	370	0.44	1.07	1.19	40.67	0.99	0.72	0.8	42
Kdm5a	1.09e-08	-3.88	0.000519	6.92e-06	3.35	2.46	4.07	508.33	0.58	0.81	0.67	73.33	0.65	0.85	0.52	75.33
Kdm7a	1.72e-09	-4.78	8.21e-05	2e-06	4.71	5.34	6.46	314	0.49	1.6	1.16	44.67	1.08	0.82	0.88	39.33
Kiaa1033	4.28e-08	-4.08	0.00204	1.62e-05	6.65	4.27	10.43	561.67	2.08	2.45	2.98	133	1.4	1.54	1.2	77.67
Kif11	1.05e-08	-9.32	0.000498	6.73e-06	0.32	0.35	0.24	36	0.15	0.18	0.11	12.67	0.05	0	0.02	2.33
Kif21a	5.54e-08	-3.45	0.00264	2e-05	33.04	26.9	40.65	4915.67	5.09	10.38	10.08	879.67	7.32	9.13	6.61	823
Kif3a	2.77e-08	-3.54	0.00132	1.22e-05	18.31	15.37	22.08	2383.67	2.45	4.06	5.21	350.67	5.03	4.22	3.41	401
Lats1	2.09e-10	-6.84	9.97e-06	5.13e-07	1.41	1.24	1.97	109.33	0.35	0.42	0.24	17	0.22	0.29	0.12	9.33
Lgr4	1.31e-08	-3.83	0.000624	7.52e-06	6.36	7.27	6.58	487	0.94	2.1	1.84	87.33	1.34	1.4	1.48	76.33
Lifr	1.31e-12	-5.64	6.25e-08	7.64e-09	5.82	3.46	6.63	431	0.64	1.18	0.89	52	0.79	0.76	0.67	44
Limch1	6.73e-08	-3.19	0.00321	2.21e-05	50.68	49.34	58.19	3813.67	9	16.11	10.86	623.33	15.43	14.99	9.27	718.33
Lims1	8.77e-08	-3.43	0.00417	2.75e-05	10.32	10.51	10.6	798	1.73	4.06	2.34	151	2.39	2.71	2.22	138.67
Lmln	8.7e-09	-5.27	0.000414	5.75e-06	0.95	0.66	1	115.67	0.18	0.29	0.11	18.67	0.11	0.1	0.19	12.67
Lmna	4.44e-09	4.89	0.000211	3.92e-06	3.59	3.24	4.14	516	16.68	10.08	10.31	1217.33	8.42	18.28	15.21	1418.33
Lnpep	3.93e-10	-5.71	1.87e-05	7.19e-07	5.37	4.01	6.6	383.33	0.52	0.93	1.26	43.67	1.04	0.71	0.47	40.33
Lyst	8.1e-08	-4.47	0.00386	2.57e-05	2.34	1.74	2.99	720.67	0.32	0.57	0.66	109.33	0.44	0.56	0.24	93.33
Maff	1.97e-19	48.23	9.4e-15	4.7e-15	0.03	0.05	0.03	2.33	1.96	1.32	0.82	65.67	1.03	1.45	1.84	70.67
Man1a2	1.56e-07	-3.27	0.00743	4.13e-05	11.6	10.7	13.3	715.67	1.44	2.91	2.14	93.33	3.53	3.07	2.09	131.67
Man2a1	1.85e-07	-3.59	0.00882	4.69e-05	2.53	2.47	3.57	212	0.49	0.89	1.04	43	0.85	0.51	0.55	35.33
Mbtd1	1.03e-08	-3.64	0.000492	6.73e-06	3.92	3.34	4.34	219.67	0.68	0.92	1.09	35.33	0.74	0.86	0.9	35.33
Med13	1.12e-08	-4.23	0.000531	6.99e-06	6.06	4.44	7.07	871	0.82	1.89	1.57	150	1.33	1.26	0.86	121.67
Med23	4.44e-08	-3.11	0.00211	1.66e-05	6.63	6.41	9.12	781	2.15	2.82	2.51	184	2.18	1.54	2.11	148.67
Mef2c	1.62e-07	-3.35	0.00772	4.24e-05	25.17	22.02	28.34	3409.67	2.96	7.36	7.24	560	7.44	5.73	5.02	613.67
Mier1	8.98e-08	-3.35	0.00428	2.8e-05	6.55	5.77	8.11	474.33	1.95	2.25	3.15	118.33	1.61	1.45	1.87	82.67
Mmp16	5.71e-08	-5.93	0.00272	2e-05	0.58	0.38	0.88	90.67	0.1	0.16	0.09	12.33	0.14	0.06	0.04	9
Mpp5	1.09e-07	-3.16	0.00521	3.24e-05	13.76	13.51	15.34	736.33	2.23	3.85	3.09	115.33	3.21	4.09	3.48	136.67
Mtx3	1.43e-08	-4.19	0.000682	8.03e-06	7.77	5.66	7.22	142.33	0.79	1.49	1.6	19	1.28	1.46	1.33	20
Mycbp2	1.55e-07	-3.59	0.0074	4.13e-05	12.62	9.88	16.15	5059.33	1.62	3.02	3.8	767.67	2.78	3.46	2.26	811.67
Nf1	1.29e-07	-3.07	0.00615	3.62e-05	12.23	10.03	13.48	2325.33	2.1	3.54	3.12	403	3.49	3.45	2.37	450
Nin	1.93e-07	-3	0.0092	4.79e-05	7.06	5.96	7.09	994	1.13	2.26	1.89	188.33	1.9	1.65	1.81	197.67
Nktr	2.48e-08	-4.53	0.00118	1.16e-05	1.73	1.21	2.04	161	0.19	0.49	0.44	25.33	0.38	0.2	0.3	21
Nr1d2	1.47e-07	-3.57	0.00701	3.98e-05	9.17	7.14	9.62	927	0.97	2.67	1.87	141	2.16	2.09	1.54	154
Nr3c1	5.68e-08	-3.47	0.00271	2e-05	3.76	4.29	4.95	670.33	0.75	1.25	1.02	111.33	1.43	0.91	0.7	119
Nr4a1	1.69e-08	4.47	0.000807	9.07e-06	17.43	31.33	15.71	1199.67	81.68	88.08	39.56	2926.67	72.19	74.06	88.77	3354.33
Nrxn1	4.81e-08	-3.93	0.00229	1.77e-05	19.54	15.51	20.31	1217.33	1.49	3.62	4.23	144.67	4.07	3.93	3.27	183.67
Pde5a	5.49e-09	-3.55	0.000261	4.29e-06	5.3	4.37	6.01	353	0.97	1.58	1.16	57.67	1.32	1.3	0.93	59
Peg3	6.75e-09	-4.74	0.000321	4.95e-06	24.63	17.44	28.86	2027.33	2	4.32	4.94	222.33	3.68	5.5	2.7	245.67
Phc3	5.16e-09	-4.75	0.000246	4.17e-06	3.15	1.95	4.07	217.67	0.51	0.79	0.7	33.33	0.57	0.63	0.35	26.33
Phip	3.05e-08	-5.13	0.00145	1.26e-05	4.26	2.6	5.55	534.67	0.59	0.66	1.39	77	0.56	0.77	0.58	58.67
Pik3ca	1.03e-07	-3.71	0.00492	3.09e-05	9.56	7.52	10.68	745.33	1.6	3.33	4.18	170	2.13	1.97	2	118
Pikfyve	3.09e-08	-3.96	0.00147	1.26e-05	4.45	4.37	6.58	731.67	0.63	1.48	1.02	105.67	1.26	1.12	0.73	109.67
Plaur	3.68e-13	24.75	1.75e-08	2.5e-09	0.5	0.32	0.19	12.67	4.82	9.35	1.35	151.33	4.9	6.51	8.34	189
Plcb1	3.9e-08	-3.88	0.00186	1.5e-05	27.23	25.89	34.81	4459.33	2.89	6.91	8.05	638.67	6.86	6.54	4.75	683
Pld1	2.81e-08	-3.9	0.00134	1.22e-05	11.31	6.62	13.47	844.67	1.83	2.84	1.95	126	2.35	2.54	1.54	125
Ppp1r15a	2.48e-10	6.66	1.18e-05	5.13e-07	4.44	4.75	3.05	115	22.87	19.67	9.99	369.33	12.48	19.69	27.99	450.33
Pptc7	3.36e-08	-4.74	0.0016	1.33e-05	2.62	2.63	3.44	180	0.53	0.85	0.54	28.33	0.88	0.36	0.25	23.67
Ptprd	5e-09	-4.27	0.000238	4.1e-06	11.81	9.86	16.45	2661.67	1.2	2.93	3.07	352.33	3.01	2.27	1.88	369.33
Qki	8.52e-09	-3.22	0.000406	5.72e-06	85.15	79	105.66	1877.33	19.69	31.43	19.63	351.33	22.99	22.38	21.75	343
Rab11fip2	3.15e-08	-3.86	0.0015	1.27e-05	5.4	5.6	6.22	142.33	0.66	1.44	1.23	19.33	1.57	1.23	1.02	22.33
Ralgapa1	1.13e-07	-3.01	0.00537	3.3e-05	17.82	14.91	20.27	2603.67	3.83	6.4	7.04	598.33	5.07	4.36	4.72	510.67
Rapgef6	5.7e-08	-3.91	0.00272	2e-05	3.45	2.57	4.35	685.67	0.58	0.92	0.82	107.33	0.83	0.85	0.42	103
Rbm27	9.8e-10	-4.24	4.67e-05	1.41e-06	8.13	7.27	9.27	567.67	1.08	2.65	1.94	93.67	1.93	1.5	1.26	80.67
Rc3h2	7.27e-08	-4.42	0.00346	2.34e-05	5.69	5.26	6.46	555	0.45	1.52	1.42	77.67	1.4	1.01	0.86	76
Rhobtb3	1.23e-08	-3.32	0.000584	7.22e-06	38.05	33.8	37.99	1475.67	6.54	12.88	7.49	261.67	9.23	9.15	8.08	265
Rictor	2.31e-08	-5.66	0.0011	1.11e-05	2.54	1.85	3.76	374	0.3	0.63	0.99	60	0.39	0.45	0.3	37.67
Rif1	2.08e-10	-5.59	9.89e-06	5.13e-07	1.27	0.94	1.84	218.67	0.19	0.41	0.33	33	0.18	0.24	0.14	22.33
Rora	1.89e-08	-7.14	0.000901	9.58e-06	5.29	1.8	3.31	99.33	0.6	0.95	1.11	17.33	0.41	0.41	0.46	8
Rorb	2.4e-10	-4.52	1.15e-05	5.13e-07	17.21	13.98	16.3	460.33	1.39	3.06	2.42	48.33	2.87	3.41	2.2	60.67
Rsf1	5.62e-08	-4.18	0.00268	2e-05	6.35	4.96	7.83	584.67	1.03	1.65	1.85	98	1.04	1.68	0.95	80
Sbno1	7.88e-09	-3.74	0.000375	5.44e-06	14.85	13.43	18.76	1431.33	1.98	3.39	3.84	197	3.55	3.71	2.76	225
Scn1a	2.58e-08	-4.35	0.00123	1.18e-05	31.28	23.9	43.9	4689.67	2.86	6.35	9	591.33	7	6.37	5.18	626.33
Scn2a	9.81e-08	-4.33	0.00467	3.01e-05	17.24	16.12	23.48	4190.67	1.55	5.68	5.19	648.67	4.17	3.7	2.64	574
Secisbp2l	2.82e-08	-4.07	0.00134	1.22e-05	33.8	31.38	44.81	2589	3.46	10.62	9.17	386.33	9.78	6.29	5.91	385
Slc1a2	8.09e-09	-4.13	0.000385	5.5e-06	190.1	207.14	216.71	7632.33	14.8	38.17	40.44	834	36.38	45.86	36	1091.33
Slc1a3	2.9e-09	-3.46	0.000138	2.81e-06	203.07	169.56	167.16	16727.7	36.32	51.85	29.53	2653.33	41.18	47.29	36.07	2894.67
Slc1a5	2.93e-10	9.33	1.4e-05	5.78e-07	1.06	0.54	1.24	28.33	8.17	9.63	2.78	156.67	5.81	4.93	8.63	148.67
Slc4a4	1.3e-11	-5.73	6.21e-07	4.78e-08	44.13	35.21	35.12	2723.33	2.64	5.62	3.62	206.33	3.79	7.45	4.41	276
Slc4a7	1.32e-07	-4.43	0.00628	3.64e-05	1.52	1.28	2	271.33	0.2	0.73	0.53	59	0.27	0.31	0.28	35.33
Slco1c1	1.01e-07	-3.34	0.00479	3.03e-05	17.81	19.82	16.4	1102.67	5.36	6.32	6.57	271.33	3.44	3.95	6.02	196
Smg1	1.31e-09	-4.76	6.22e-05	1.68e-06	5.59	3.54	7.01	1388	0.55	1.01	1.01	153.33	0.89	1.12	0.65	166.67
Snx13	1.97e-09	-3.77	9.4e-05	2.12e-06	13.74	10.51	15.57	909.67	2.6	4.19	4.18	176	3.72	2.24	2.66	145.33
Spag9	1.23e-08	-3.63	0.000584	7.22e-06	82.7	75.75	97.91	7512	11.11	24.8	20.3	1178.67	20.76	21.78	13.79	1227.33
Suco	2e-07	-3.11	0.00954	4.89e-05	5.39	4.66	7.01	554.67	1.23	2.3	1.7	120	1.71	1.31	1.36	105.67
Suz12	1.8e-07	-2.97	0.00858	4.61e-05	8.98	8.93	9.62	418.67	2.19	3.45	2.5	88	2.46	2.63	2.22	84
Syne1	6.21e-09	-3.71	0.000296	4.71e-06	15.59	12.66	17.82	9194	2.01	3.35	3.15	1199.33	3.24	4.2	2.36	1444.33
Taf2	3.79e-08	-3.62	0.00181	1.47e-05	12.6	9.2	11.85	1075.67	1.95	2.78	3.42	183.67	2.42	3	1.96	174.67
Taok1	1.82e-08	-4.48	0.000865	9.3e-06	12.73	9.48	15.99	1049	1.24	2.45	2.79	124.33	2.43	2.8	1.46	136.33
Tcf4	9.87e-08	-3.09	0.0047	3.01e-05	18.56	16.96	20.79	2110.67	2.86	6.31	4.93	380.33	5.44	4.53	4.71	408
Tet2	6.37e-08	-6.6	0.00303	2.14e-05	0.59	0.36	0.73	117.33	0.03	0.16	0.05	12	0.05	0.07	0.07	10
Tfrc	2.1e-10	-3.43	1e-05	5.13e-07	43.68	40.96	49.84	2180.67	9.65	14.16	11.37	413.67	11.1	9.72	10.87	377
Thsd7a	2.05e-07	-4.15	0.00976	4.96e-05	4.55	3.27	5.98	515.33	0.53	1.07	1.4	77.33	1.22	0.81	0.64	74
Tmem168	3.04e-08	-5.54	0.00145	1.26e-05	0.69	0.54	0.55	73.67	0.08	0.11	0.21	10.67	0.1	0.05	0.12	8
Tmod2	1.34e-07	-3.03	0.00637	3.64e-05	124.21	105.31	144.97	3184.67	20.52	37.3	37.38	567.67	39.22	32.73	27.59	625.67
Tnpo1	8.79e-08	-3.81	0.00419	2.75e-05	11.59	8.17	13.93	794.33	1.55	3.18	3.74	139.33	2.63	1.77	2.6	122
Trh	2.58e-08	111.86	0.00123	1.18e-05	0	0	0	0	0.2	0.03	0.1	3.33	0.32	0.43	0.27	11.33
Trip11	5.88e-08	-4.28	0.0028	2e-05	1.7	1.23	2.48	385.33	0.22	0.49	0.53	60.33	0.34	0.39	0.3	51.33
Trove2	4.35e-09	-4.51	0.000207	3.91e-06	4.76	3.49	4.96	148.33	1.26	1.97	2.51	45.67	0.82	0.86	0.86	19.33
Trpm3	7.59e-09	-4.01	0.000362	5.32e-06	11.51	12.06	13.1	1450.67	1.36	2.67	2.26	180.67	2.62	3.08	1.58	216.67
Ubr1	3.37e-08	-3.75	0.00161	1.33e-05	5.21	4.11	7.19	987.33	0.8	1.63	1.67	171	1.24	1.2	1.06	152.33
Ubr2	5.86e-08	-3.62	0.00279	2e-05	5.96	4.75	7.35	1156.67	1.01	1.94	1.76	212.33	1.36	1.6	0.99	186
Uggt1	9.27e-10	-4.88	4.42e-05	1.38e-06	6.91	5.39	9.07	732.33	0.6	1.43	1.4	82.33	1.3	1.29	0.89	87.67
Usp34	2.93e-08	-3.29	0.00139	1.25e-05	8.21	6.57	9.39	2450.33	1.29	2.21	2.23	409.33	2.09	2.13	1.63	438.33
Usp37	7e-09	-5.13	0.000334	4.98e-06	2.47	2.91	3.32	197.33	0.17	0.74	0.49	23	0.43	0.4	0.54	22.67
Vps13c	6.26e-09	-4.12	0.000298	4.71e-06	4.15	3.02	6.2	1464	0.89	1.37	1.73	300	0.82	0.88	0.87	201.33
Wdfy3	9.57e-08	-3.36	0.00456	2.96e-05	17.06	14.49	19.57	3985.33	2.03	3.54	4.35	544	5.25	3.97	3.06	717
Xiap	1.37e-08	-4.08	0.000655	7.79e-06	1.49	1.31	1.56	201.33	0.17	0.25	0.29	23.33	0.26	0.2	0.41	29
Xpo4	3.35e-08	-3.71	0.00159	1.33e-05	2.8	2.37	3.8	203	0.9	1.05	1.31	50.33	0.62	0.65	0.63	31.67
Ythdf3	1.66e-08	-4.36	0.000789	9e-06	6.93	4.96	6.16	237.67	0.7	1.92	1.05	33.67	1.53	0.99	0.83	33.33
Zc3h12a	4.83e-09	10.56	0.00023	4.04e-06	0.13	0.02	0.08	5.67	0.9	0.74	0.26	33.67	0.62	0.61	0.74	35.67
Zdbf2	1.64e-09	-8.95	7.81e-05	1.95e-06	0.31	0.19	0.32	79.67	0.03	0.06	0.03	8	0.05	0	0.03	5.33
Zfp36	2.1e-11	7.75	1e-06	7.15e-08	5.07	5.56	2.98	48.33	35.99	37.32	15.83	296.67	17.15	24.36	30.18	225.33
Zkscan1	1.1e-07	-3.72	0.00523	3.24e-05	9.11	5.84	9.4	403.67	0.97	2.05	1.04	47.67	1.6	1.9	1.52	62.33
Zmat3	1.9e-09	-4.08	9.03e-05	2.12e-06	15.56	15.01	16.13	356	1.49	3.84	2.8	47	4.07	2.56	2.37	53.67
Znf106	1.34e-07	-3.24	0.00636	3.64e-05	9.53	10.41	9.96	1235.67	1.33	3	2.28	199	3.15	2.3	2.05	235.67
Znf197	2.71e-09	-6.66	0.000129	2.69e-06	0.9	0.66	1.07	73	0.13	0.38	0.22	14.33	0.11	0.12	0.09	6.33
